# Supplementary material for: Photosystem Perturbation by Staygreen Mutations Confers Allele‐Dependent Defences Against Infections of Pathogens With Different Lifestyles and Abiotic Stress Tolerance
Source: Plant Cell Environ. 2025 Oct 13;49(1):585–603. doi: 10.1111/pce.70229 (PMC12675977; doi:10.1111/pce.70229)
Supplement: Supplementary file 2 — SGR_PCE_Supp tables.R1. [file PCE-49-585-s001.xlsx]

## Sheet: Table S1
Table S1. List of abbreviations
#	Abbr	Full name	Notes
1	AA	ascorbic acid
2	AAF	ARABIDOPSIS A-FIFTEEN	Genes/enzymes
3	ABA	Abscisic acid
4	ABCG40	ABC TRANSPORTER G FAMILY MEMBER 40	Genes/enzymes
5	ABI5	ABA INSENSITIVE5	Genes/enzymes
6	ACX	Acyl-CoA oxidase	Genes/enzymes
7	ALS	angular leaf spot
8	AMCC3	Multidrug resistance-associated protein 3	Genes/enzymes
9	AOC	Allene oxide cyclase	Genes/enzymes
10	AOS	Allene oxide synthase	Genes/enzymes
11	APX	ascorbate peroxidase	Genes/enzymes
12	AR	anthracnose
13	ATGs	autophagy-related genes	Genes/enzymes
14	BCM	BALANCE of CHLOROPHYLL METABOLISM	Genes/enzymes
15	BCS1	CYTOCHROME BC1 SYNTHESIS	Genes/enzymes
16	BFN1	BIFUNCTIONAL NUCLEASE1	Genes/enzymes
17	BP	Biological Process
18	CAD1	CONSTITUTIVELY ACTIVATED CELL DEATH 1	Genes/enzymes
19	CAO	chlorophyll a oxygenase	Genes/enzymes
20	Cas9	CRISPR-associated protein 9
21	CAT	catalase	Genes/enzymes
22	CBP60	calmodulin-binding protein 60	Genes/enzymes
23	Cca	Corynespora cassicola	TLS
24	CCEs	chlorophyll catabolic enzymes
25	CCGs	chlorophyll catabolic genes
26	CDS	coding sequence
27	CHL	chlorophyll
28	CHLG	chlorophyll synthase	Genes/enzymes
29	CHLI	magnesium -chelatase	Genes/enzymes
30	CM	chorismate mutase	Genes/enzymes
31	co-IP	Co-Immunoprecipitation assay
32	Cor	Colletotrichum orbiculare	AR
33	CPOX	coproporphyrinogen III oxidase	Genes/enzymes
34	CRISPR	clustered regularly interspaced short palindromic repeats
35	CYP94B1	CYTOCHROME P450 GENE	Genes/enzymes
36	DAB	3,3'-diaminobenzidine
37	DCD	development and cell death domain protein	Genes/enzymes
38	DEGs	differentially expressed genes
39	DHAR	dehydroascorbate reductase	Genes/enzymes
40	DIVARICATA	transcription factor DIVARICATA	Genes/enzymes
41	DM	downy mildew
42	DMR6-like	DOWNY MILDEW RESISTANCE 6 LIKE	Genes/enzymes
43	dpi	days post inoculation
44	DTX	detoxification efflux carriers	Genes/enzymes
45	DVR	divinyl chlorophyllide a 8-vinyl-reductase	Genes/enzymes
46	EC	electricity conductivity
47	EDM2	ENHANCED DOWNY MILDEW 2-LIKE	Genes/enzymes
48	EDS4	PROTEIN ENHANCED DISEASE RESISTANCE 4	Genes/enzymes
49	EIN3	ETHYLENE INSENSITIVE3	Genes/enzymes
50	ET	ethylene
51	ETC	Electron transport chain
52	FDR	false discovery rate
53	FFT	female flowering time
54	FMO	Flavin-containing monooxygenase	Genes/enzymes
55	FW	fruit weight
56	GBS	genotyping by sequencing
57	GE	gene editing
58	GO	gene ontology
59	GR	glutathione reductase	Genes/enzymes
60	GSH/GST	glutathione S-transferase	Genes/enzymes
61	GUN4	tetrapyrrole-binding protein, chloroplastic	Genes/enzymes
62	H2O2	hydrogen peroxide
63	HCAR	7-Hydroxymethyl chlorophyll a reductase	Genes/enzymes
64	HEMA	glutamyl-tRNA reductase	Genes/enzymes
65	HIR1	HR-induced response protein-like protein 1	Genes/enzymes
66	HR	hypersensitive response
67	ICS	isochorismate synthase	Genes/enzymes
68	JA	jasmonic acid
69	JAZ	jasmonate ZIM-domain protein	Genes/enzymes
70	JMT	S-adenosyl-L-methionine-dependent methyltransferases superfamily protein	Genes/enzymes
71	JOX	jasmonate-induced oxygenase	Genes/enzymes
72	KAT	3-ketoacyl-CoA thiolase	Genes/enzymes
73	KO	knock-out
74	KT11	Kunitz-type trypsin inhibitor C5	Genes/enzymes
75	LBN	lateral branch number
76	LHCAs	light-harvesting complex I proteins	Genes/enzymes
77	LHCBs	light-harvesting complex II proteins	Genes/enzymes
78	LOX	lipoxygenase	Genes/enzymes
79	MATE	multidrug and toxic compound extrusion	Genes/enzymes
80	MDR	multiple disease resistances
81	MFT	male flowering time
82	MYB	myb domain protein	Genes/enzymes
83	MYC	Basic helix-loop-helix (bHLH) DNA-binding family protein	Genes/enzymes
84	NAC	NAM, ATAF1, ATAF2 and CUC2 domain-containing proteins	Genes/enzymes
85	NIL	near isogenic line
86	NOL	NYC1-LIKE	Genes/enzymes
87	NPR	nonexpressor of pathogenesis-related protein	Genes/enzymes
88	NYC1	NON-YELLOWING COLORING 1	Genes/enzymes
89	ORE1	ORESARA 1, encoding a NAC-domain transcription factor	Genes/enzymes
90	PAD4	PHYTOALEXIN DEFICIENT 4	Genes/enzymes
91	PAL	phenylalanine ammonia-lyase	Genes/enzymes
92	PAO	pheophorbide a oxygenase	Genes/enzymes
93	PCA	principal component analysis
94	Pcu	Pseudoperonospora cubensis	DM
95	PER/PRX	peroxidases	Genes/enzymes
96	PIF4	phytochrome interacting factor 4	Genes/enzymes
97	PLA2A	phospholipase A 2A	Genes/enzymes
98	PPH	Pheophytinase	Genes/enzymes
99	PPI	protein-protein interaction assay
100	PR	Pathogenesis-related proteins	Genes/enzymes
101	PROB	protochlorophyllide oxidoreductase	Genes/enzymes
102	Psl	Pseudomonas syringae pv. lachrymans	ALS
103	PUB	Plant U‐box E3 ligases	Genes/enzymes
104	Px	Podosphaera xanthii	PM
105	qRT-PCR	Quantitative real-time PCR
106	QTL	quantitative trait loci
107	RCBD	randomized complete block design
108	RCCR	red chlorophyll catabolite reductase	Genes/enzymes
109	RIL	recombinant inbred line
110	RNAi	RNA interface
111	ROS	reactive oxygen species
112	RS	retrograde signaling
113	SA	salicylic acid
114	SAG	senescence-associated genes	Genes/enzymes
115	SAR	system acquired resistance
116	SARD1	SAR DEFICIENT 1	Genes/enzymes
117	SDS-PAGE	Sodium Dodecyl Sulfate Polyacrylamide Gel Electrophoresis
118	SGR	STAY-GREEN, Magnesium-dechelatase	Genes/enzymes
119	SGRL	SGR-like	Genes/enzymes
120	SNP	single nucleotide polymorphism
121	SOD	superoxide dismutase	Genes/enzymes
122	SRG1	SENESCENCE-RELATED GENE 1	Genes/enzymes
123	TF	transcription factor
124	Thf1	THYLAKOID FORMATION1	Genes/enzymes
125	TNN	total number of nodes
126	TRX	thioredoxins	Genes/enzymes
127	VL	vine length
128	WRKY	transcription factors containing the WRKY domain	Genes/enzymes
129	WT	wildtype

## Sheet: Table S2
Table S2. Information of primers used in this study for various purposes.
Nr.	Marker Name	Purposes	Gy14 v2.0_id	Gy14 v2.0_annotation	9930 v3.0_id	9930 v3.0_annotation	Forward Primer	Reverse Primer
1	CsLhcb1.1-AD	Y2H	CsGy1G020980	Chlorophyll a-b binding protein, chloroplastic	CsaV3_1G032510	Chlorophyll a-b binding protein, chloroplastic	GTACCAGATTACGCTCATATGATGGCAGCCTCAAGCATGG	CCGTATCGATGCCCACCCGGGTCATTTTCCAGGAACAAAGTTG
2	CsLhcb1.1-BD	Y2H	CsGy1G020980	Chlorophyll a-b binding protein, chloroplastic	CsaV3_1G032510	Chlorophyll a-b binding protein, chloroplastic	TCAGAGGAGGACCTGCATATGATGGCAGCCTCAAGCATGG	GCAGGTCGACGGATCCCCGGGTCATTTTCCAGGAACAAAGTTG
3	CsLhcb1.1-BiFC	BiFC	CsGy1G020980	Chlorophyll a-b binding protein, chloroplastic	CsaV3_1G032510	Chlorophyll a-b binding protein, chloroplastic	TGGCGCGCCACTAGTGGATCCATGGCAGCCTCAAGCATGG	CCCGGGAGCGGTACCCTCGAGTTTTCCAGGAACAAAGTTG
4	CsLhcb1.2-AD	Y2H	CsGy3G027030	Chlorophyll a-b binding protein, chloroplastic	CsaV3_3G031580	Chlorophyll a-b binding protein, chloroplastic	GTACCAGATTACGCTCATATGATGGCAGCCATGGCTCTTT	CCGTATCGATGCCCACCCGGGTCACTTTCCAGGTACAAAGTTGG
5	CsLhcb1.2-BD	Y2H	CsGy3G027030	Chlorophyll a-b binding protein, chloroplastic	CsaV3_3G031580	Chlorophyll a-b binding protein, chloroplastic	TCAGAGGAGGACCTGCATATGATGGCAGCCATGGCTCTTT	GCAGGTCGACGGATCCCCGGGTCACTTTCCAGGTACAAAGTTGG
6	CsLhcb1.2-BiFC	BiFC	CsGy3G027030	Chlorophyll a-b binding protein, chloroplastic	CsaV3_3G031580	Chlorophyll a-b binding protein, chloroplastic	TGGCGCGCCACTAGTGGATCCATGGCAGCCATGGCTCTTT	CCCGGGAGCGGTACCCTCGAGCTTTCCAGGTACAAAGTTGG
7	CsLhcb1.3-AD	Y2H	CsGy6G011500	Chlorophyll a-b binding protein, chloroplastic	CsaV3_6G013800	Chlorophyll a-b binding protein, chloroplastic	GTACCAGATTACGCTCATATGATGGCAGCTTCATCCATGG	CCGTATCGATGCCCACCCGGGTCACTTTCCAGGTACAAAGTTAG
8	CsLhcb1.3-BD	Y2H	CsGy6G011500	Chlorophyll a-b binding protein, chloroplastic	CsaV3_6G013800	Chlorophyll a-b binding protein, chloroplastic	TCAGAGGAGGACCTGCATATGATGGCAGCTTCATCCATGG	GCAGGTCGACGGATCCCCGGGTCACTTTCCAGGTACAAAGTTAG
9	CsLhcb1.3-BiFC	BiFC	CsGy6G011500	Chlorophyll a-b binding protein, chloroplastic	CsaV3_6G013800	Chlorophyll a-b binding protein, chloroplastic	TGGCGCGCCACTAGTGGATCCATGGCAGCTTCATCCATGG	CCCGGGAGCGGTACCCTCGAGCTTTCCAGGTACAAAGTTAG
10	CsLhcb1.4-AD	Y2H	CsGy6G035480	Chlorophyll a-b binding protein, chloroplastic	CsaV3_6G051520	Chlorophyll a-b binding protein, chloroplastic	GTACCAGATTACGCTCATATGATGGCTGCTTCTACAATGGC	CCGTATCGATGCCCACCCGGGTCACTTTCCAGGAACAAAGTTTG
11	CsLhcb1.4-BD	Y2H	CsGy6G035480	Chlorophyll a-b binding protein, chloroplastic	CsaV3_6G051520	Chlorophyll a-b binding protein, chloroplastic	TCAGAGGAGGACCTGCATATGATGGCTGCTTCTACAATGGC	GCAGGTCGACGGATCCCCGGGTCACTTTCCAGGAACAAAGTTTG
12	CsLhcb1.4-BiFC	BiFC	CsGy6G035480	Chlorophyll a-b binding protein, chloroplastic	CsaV3_6G051520	Chlorophyll a-b binding protein, chloroplastic	TGGCGCGCCACTAGTGGATCCATGGCTGCTTCTACAATGGC	CCCGGGAGCGGTACCCTCGAGCTTTCCAGGAACAAAGTTTG
13	CsLhcb1.5-AD	Y2H	CsGy6G035500	Chlorophyll a-b binding protein, chloroplastic	CsaV3_6G051530	Chlorophyll a-b binding protein, chloroplastic	GTACCAGATTACGCTCATATGATGGCTGCCTCTGCAATGG	CCGTATCGATGCCCACCCGGGTCACTTTCCGGGAACAAAGTTT
14	CsLhcb1.5-BD	Y2H	CsGy6G035500	Chlorophyll a-b binding protein, chloroplastic	CsaV3_6G051530	Chlorophyll a-b binding protein, chloroplastic	TCAGAGGAGGACCTGCATATGATGGCTGCCTCTGCAATGG	GCAGGTCGACGGATCCCCGGGTCACTTTCCGGGAACAAAGTTT
15	CsLhcb1.5-BiFC	BiFC	CsGy6G035500	Chlorophyll a-b binding protein, chloroplastic	CsaV3_6G051530	Chlorophyll a-b binding protein, chloroplastic	TGGCGCGCCACTAGTGGATCCATGGCTGCCTCTGCAATGG	CCCGGGAGCGGTACCCTCGAGCTTTCCGGGAACAAAGTTT
16	CsSGR-AD	Y2H	CsGy5G003280	protein STAY-GREEN, chloroplastic-like	CsaV3_5G003370	protein STAY-GREEN, chloroplastic-like	GGAGGCCAGTGAATTCATGAGGGTTTTGACTGGTAATTC	CGAGCTCGATGGATCCCTATGTGCTCTCCAACTCATTATTC
17	CsSGR-BD	Y2H	CsGy5G003280	protein STAY-GREEN, chloroplastic-like	CsaV3_5G003370	protein STAY-GREEN, chloroplastic-like	AGGAGGACCTGCATATGATGAGGGTTTTGACTGGTAATTC	GCAGGTCGACGGATCCCTATGTGCTCTCCAACTCATTATTC
18	CsSGR-BiFC	BiFC	CsGy5G003280	protein STAY-GREEN, chloroplastic-like	CsaV3_5G003370	protein STAY-GREEN, chloroplastic-like	TGGCGCGCCACTAGTGGATCCATGAGGGTTTTGACTGGTAATTC	CCCGGGAGCGGTACCCTCGAGTGTGCTCTCCAACTCATTATTC
19	CsPPH-BiFC	BiFC	CsGy7G017260	pheophytinase, chloroplastic	CsaV3_7G030660	Alpha/beta hydrolase, putative	TGGCGCGCCACTAGTGGATCCATGGAAGCTCTGTCTTGTAGC	CCCGGGAGCGGTACCCTCGAGAGCTTTGACTGTTACAGTTTT
20	CsPAO-BiFC	BiFC	CsGy1G013940	pheophorbide a oxygenase, chloroplastic	CsaV3_1G014120	Pheophorbide a oxygenase	TGGCGCGCCACTAGTGGATCCATGGCTCTTTCCATCTCTACATCTC	CCCGGGAGCGGTACCCTCGAGATCAATTTCCGCGTGAATATAG
21	CsRCCR-BiFC	BiFC	CsGy2G014060	red chlorophyll catabolite reductase-like	CsaV3_2G016720	red chlorophyll catabolite reductase-like	TGGCGCGCCACTAGTGGATCCATGGCGTTGATGGTTTATGC	CCCGGGAGCGGTACCCTCGAGTGCTTCATCAAAGACTTGTTG
22	CsHCAR-BiFC	BiFC	CsGy3G011420	7-hydroxymethyl chlorophyll a reductase, chloroplastic	CsaV3_3G011480	coenzyme F420 hydrogenase family / dehydrogenase, beta subunit family	TGGCGCGCCACTAGTGGATCCATGCACGCCATTGCCAACC	CCCGGGAGCGGTACCCTCGAGCTTCGTGTTGGAAAGTATGCG
23	CsNYC1-BiFC	BiFC	CsGy1G016600	probable chlorophyll(Ide) b reductase NYC1, chloroplastic	CsaV3_1G024260	Reductase	TGGCGCGCCACTAGTGGATCCATGACTACGCTCGCCAAG	CCCGGGAGCGGTACCCTCGAGAGTTCCGGGAAGAGTGTTG
24	CsNOL-BiFC	BiFC	CsGy6G004130	chlorophyll(Ide) b reductase NOL, chloroplastic isoform X1	CsaV3_6G004470	chlorophyll(Ide) b reductase NOL, chloroplastic isoform X1	TGGCGCGCCACTAGTGGATCCATGGCTTCTTCAACTTCTTCTT	CCCGGGAGCGGTACCCTCGAGATCTTCTAGAAAATATCTGTTT
25	pMetYCgate-CsSGR	membrane Y2H	CsGy5G003280	protein STAY-GREEN, chloroplastic-like	CsaV3_5G003370	protein STAY-GREEN, chloroplastic-like	aaagcaggctctccactgcagATGAGGGTTTTGACTGGTAATTC	caagaaagctgggtaaagcttTGTGCTCTCCAACTCATTATTC
26	pNXgate32-3HA-CsPPH	membrane Y2H	CsGy7G017260	pheophytinase, chloroplastic	CsaV3_7G030660	Alpha/beta hydrolase, putative	aaagcaggctctccactgcagATGGAAGCTCTGTCTTGTAGC	caagaaagctgggtacccgggAGCTTTGACTGTTACAGTTTT
27	pNXgate32-3HA-CsPAO	membrane Y2H	CsGy1G013940	pheophorbide a oxygenase, chloroplastic	CsaV3_1G014120	Pheophorbide a oxygenase	aaagcaggctctccactgcagATGGCTCTTTCCATCTCTACATCTC	caagaaagctgggtacccgggATCAATTTCCGCGTGAATATAG
28	pNXgate32-3HA-CsRCCR	membrane Y2H	CsGy2G014060	red chlorophyll catabolite reductase-like	CsaV3_2G016720	red chlorophyll catabolite reductase-like	aaagcaggctctccactgcagATGGCGTTGATGGTTTATGC	caagaaagctgggtacccgggTGCTTCATCAAAGACTTGTTG
29	pNXgate32-3HA-CsHCAR	membrane Y2H	CsGy3G011420	7-hydroxymethyl chlorophyll a reductase, chloroplastic	CsaV3_3G011480	coenzyme F420 hydrogenase family / dehydrogenase, beta subunit family	aaagcaggctctccactgcagATGCACGCCATTGCCAACC	caagaaagctgggtacccgggCTTCGTGTTGGAAAGTATGCG
30	pNXgate32-3HA-CsNYC1	membrane Y2H	CsGy1G016600	probable chlorophyll(Ide) b reductase NYC1, chloroplastic	CsaV3_1G024260	Reductase	aaagcaggctctccactgcagATGACTACGCTCGCCAAG	caagaaagctgggtacccgggAGTTCCGGGAAGAGTGTTG
31	pNXgate32-3HA-CsNOL	membrane Y2H	CsGy6G004130	chlorophyll(Ide) b reductase NOL, chloroplastic isoform X1	CsaV3_6G004470	chlorophyll(Ide) b reductase NOL, chloroplastic isoform X1	aaagcaggctctccactgcagATGGCTTCTTCAACTTCTTCTT	caagaaagctgggtacccgggATCTTCTAGAAAATATCTGTTT
32	CsLhcb1.1-cLUC	cLUC	CsGy1G020980	Chlorophyll a-b binding protein, chloroplastic	CsaV3_1G032510	Chlorophyll a-b binding protein, chloroplastic	gcggtacccggggatcctctagaATGGCAGCCTCAAGCATGG	gatacgaacgaaagctctgcagTCATTTTCCAGGAACAAAGTTG
33	CsLhcb1.2-cLUC	cLUC	CsGy3G027030	Chlorophyll a-b binding protein, chloroplastic	CsaV3_3G031580	Chlorophyll a-b binding protein, chloroplastic	gcggtacccggggatcctctagaATGGCAGCCATGGCTCTTT	gatacgaacgaaagctctgcagTCACTTTCCAGGTACAAAGTTGG
34	CsLhcb1.3-cLUC	cLUC	CsGy6G011500	Chlorophyll a-b binding protein, chloroplastic	CsaV3_6G013800	Chlorophyll a-b binding protein, chloroplastic	gcggtacccggggatcctctagaATGGCAGCTTCATCCATGG	gatacgaacgaaagctctgcagTCACTTTCCAGGTACAAAGTTAG
35	CsLhcb1.4-cLUC	cLUC	CsGy6G035480	Chlorophyll a-b binding protein, chloroplastic	CsaV3_6G051520	Chlorophyll a-b binding protein, chloroplastic	gcggtacccggggatcctctagaATGGCTGCTTCTACAATGGC	gatacgaacgaaagctctgcagTCACTTTCCAGGAACAAAGTTTG
36	CsLhcb1.5-cLUC	cLUC	CsGy6G035500	Chlorophyll a-b binding protein, chloroplastic	CsaV3_6G051530	Chlorophyll a-b binding protein, chloroplastic	gcggtacccggggatcctctagaATGGCTGCCTCTGCAATGG	gatacgaacgaaagctctgcagTCACTTTCCGGGAACAAAGTTT
37	CsSGR-nLUC	nLUC	CsGy5G003280	protein STAY-GREEN, chloroplastic-like	CsaV3_5G003370	protein STAY-GREEN, chloroplastic-like	agagaacacgggggacgagctcATGAGGGTTTTGACTGGTAATTC	tacgagatctggtcgactctagaTGTGCTCTCCAACTCATTATTC
38	cLUC-CsPPH	cLUC	CsGy7G017260	pheophytinase, chloroplastic	CsaV3_7G030660	Alpha/beta hydrolase, putative	gcggtacccggggatcctctagaATGGAAGCTCTGTCTTGTAGC	tgatacgaacgaaagctctgcagTTAAGCTTTGACTGTTACAGTTT
39	cLUC-CsPAO	cLUC	CsGy1G013940	pheophorbide a oxygenase, chloroplastic	CsaV3_1G014120	Pheophorbide a oxygenase	gcggtacccggggatcctctagaATGGCTCTTTCCATCTCTACATC	tgatacgaacgaaagctctgcagCTAATCAATTTCCGCGTGAATAT
40	cLUC-CsRCCR	cLUC	CsGy2G014060	red chlorophyll catabolite reductase-like	CsaV3_2G016720	red chlorophyll catabolite reductase-like	gcggtacccggggatcctctagaATGGCGTTGATGGTTTATGC	tgatacgaacgaaagctctgcagTCATGCTTCATCAAAGACTTGTT
41	cLUC-CsHCAR	cLUC	CsGy3G011420	7-hydroxymethyl chlorophyll a reductase, chloroplastic	CsaV3_3G011480	coenzyme F420 hydrogenase family / dehydrogenase, beta subunit family	gcggtacccggggatcctctagaATGCACGCCATTGCCAACC	tgatacgaacgaaagctctgcagTTACTTCGTGTTGGAAAGTATGC
42	cLUC-CsNYC1	cLUC	CsGy1G016600	probable chlorophyll(Ide) b reductase NYC1, chloroplastic	CsaV3_1G024260	Reductase	gcggtacccggggatcctctagaATGACTACGCTCGCCAAG	tgatacgaacgaaagctctgcagTCAAGTTCCGGGAAGAGTGTTG
43	cLUC-CsNOL	cLUC	CsGy6G004130	chlorophyll(Ide) b reductase NOL, chloroplastic isoform X1	CsaV3_6G004470	chlorophyll(Ide) b reductase NOL, chloroplastic isoform X1	gcggtacccggggatcctctagaATGGCTTCTTCAACTTCTTCTT	tgatacgaacgaaagctctgcagTCAATCTTCTAGAAAATATCTGTTT
44	qCsSGR	qRT-PCR	CsGy5G003280	protein STAY-GREEN, chloroplastic-like	CsaV3_5G003370	protein STAY-GREEN, chloroplastic-like	CATGGAATGGTTCCTATGGCG	TGTGTGAGCGTATAAGTCCTTGG
45	CsActin	qRT-PCR	CsGy2G015500	Actin-7	CsaV3_2G018090	Actin	ATTGTTCTCAGTGGTGGTTCTAC	CCTTTGAGATCCACATCTGCT
46	ClaITS	qRT-PCR	NA	NA	NA	NA	ATACCTTCGGTGGGCTGAG	GGGTCGCTGATGACCATTAC
47	PscITS	qRT-PCR	NA	NA	NA	NA	CGGGGGTTTTGTTTGGCGGT	CGAAGCCCAAACGCTCGCCA
48	Pslgap1	qRT-PCR	NA	NA	NA	NA	TCGGCGACGCAATCAAT	GGTGGTTTCACGCTTCAGG
49	qCsPPH	qRT-PCR	CsGy7G017260	pheophytinase, chloroplastic	CsaV3_7G030660	Alpha/beta hydrolase, putative	ATGGGCATCTGAGCTTGTTT	GGATTGCATGCTGCAAAGTA
50	qCsPaO	qRT-PCR	CsGy1G013940	pheophorbide a oxygenase, chloroplastic	CsaV3_1G014120	Pheophorbide a oxygenase	TTGATAAATCAAGAGGCGAGTG	ATTGCAAATTTCCACCTTCATC
51	qCsRCCR	qRT-PCR	CsGy2G014060	red chlorophyll catabolite reductase-like	CsaV3_2G016730	red chlorophyll catabolite reductase-like	TACCAGAATCAGAGCGGGAAT	TGGTAATTGACTGTGCAACCA
52	p1307-CsSGRΔN	subcellular localization	CsGy5G003280	protein STAY-GREEN, chloroplastic-like	CsaV3_5G003370	protein STAY-GREEN, chloroplastic-like	ACGGGGGACGAGCTCGGTACCATGGCGAGATTGTTTGGGC	CACCATGGTGTCGACTCTAGATGTGCTCTCCAACTCATT
53	p1307-CsSGR	subcellular localization	CsGy5G003280	protein STAY-GREEN, chloroplastic-like	CsaV3_5G003370	protein STAY-GREEN, chloroplastic-like	GGGGTACCATGAGGGTTTTGACTGGT	GGGGTACCTGTGCTCTCCAACTCATT
54	UW063781	SSR	NA	NA	NA	NA	ACGTCACAAGACACAGCAGC	ATACTCTGCCCCTCAAGCCT
55	Ar92-21	SSR	NA	NA	NA	NA	GAACCCACGTGCAGGTTATT	TCTTCGTCCCATGAATCTATCC
56	SGR-SGRΔ37-3	SGRΔ37-3	CsGy5G003280	protein STAY-GREEN, chloroplastic-like	CsaV3_5G003370	protein STAY-GREEN, chloroplastic-like	GCAACAGGAACCAGCTATGACGTTACAAGGATGGTATAATTGGCTcCg; GCAACAGGAACCAGCTATGACGTTACAAGGATGGTATAATTGGCcTCa	TGGCCACCACTGATATGACA
57	JCs4028	GE sequencing	CsGy5G003280	protein STAY-GREEN, chloroplastic-like	CsaV3_5G003370	protein STAY-GREEN, chloroplastic-like	ATCTTCTCGGTATTTTGAATCTGA	AGAGAAAGAGAAATTACCACAGGGA
58	pSGR-1	promoter clone	CsGy5G003280	protein STAY-GREEN, chloroplastic-like	CsaV3_5G003370	protein STAY-GREEN, chloroplastic-like	GGAAAAGCATGTGTATCAACTTC	CGAAAGAGGTGTGTCAATAACCT
59	pSGR-2	promoter clone	CsGy5G003280	protein STAY-GREEN, chloroplastic-like	CsaV3_5G003370	protein STAY-GREEN, chloroplastic-like	AGGTTATTGACACACCTCTTTCG	CAGAGGAAACTTAGGGAGGAACA
60	pSGR-seq-1	promoter sequencing	CsGy5G003280	protein STAY-GREEN, chloroplastic-like	CsaV3_5G003370	protein STAY-GREEN, chloroplastic-like	ATTTGGTGTGTGGTATGAATGTG	CACATTCATACCACACACCAAAT
61	pSGR-seq-2	promoter sequencing	CsGy5G003280	protein STAY-GREEN, chloroplastic-like	CsaV3_5G003370	protein STAY-GREEN, chloroplastic-like	TAGATGTGGGGGTTTGAAAATAG	CTATTTTCAAACCCCCACATCTA
62	Cas9	transgenic detection	NA	NA	NA	NA	CGACGAGCACCATCAGG	GCCGACGTAGTACGGGAT
63	Bar	transgenic detection	NA	NA	NA	NA	CATCGTCAACCACTACATCGAGACA	TTTCGGTGACGGGCAGGAC
64	SGR-Cas9	transgenic detection	CsGy5G003280	protein STAY-GREEN, chloroplastic-like	CsaV3_5G003370	protein STAY-GREEN, chloroplastic-like	CTCTTCCCCTGTAAACGCAAAT	GGGCCCCAACACTCTACC
65	BCM-PR3N	membrane Y2H	CsGy3G001670	CAAX amino terminal protease	CsaV3_3G001840	CAAX amino terminal protease	GTTCCAGATTACGCTGGATCGGCGGAGCCGAGGAGTGAG	GATAAGCTTGATATCGAATCACAAACTATCTGAGCTTTTAC
66	GFP-BCM	Co-IP	CsGy3G001670	CAAX amino terminal protease	CsaV3_3G001840	CAAX amino terminal protease	ATTTACGAACGATAGGGTATGTCCTTTGGTGCTAGAATT	GCTCACCATGGATCCGTCCAAACTATCTGAGCTTTTACC
67	GFP-PPH	Co-IP	CsGy7G017260	pheophytinase, chloroplastic	CsaV3_7G030660	Alpha/beta hydrolase, putative	ATTTACGAACGATAGGGTATGGAAGCTCTGTCTTGTAGC	GCTCACCATGGATCCGTCAGCTTTGACTGTTACAGTTTTA
68	GFP-PAO	Co-IP	CsGy1G013940	pheophorbide a oxygenase, chloroplastic	CsaV3_1G014120	Pheophorbide a oxygenase	ATTTACGAACGATAGGGTATGGCTCTTTCCATCTCTACA	GCTCACCATGGATCCGTCATCAATTTCCGCGTGAATATA
69	GFP-Lhcb1.1	Co-IP	CsGy1G020980	Chlorophyll a-b binding protein, chloroplastic	CsaV3_1G032510	Chlorophyll a-b binding protein, chloroplastic	ATTTACGAACGATAGGGTATGGCAGCCTCAAGCATGGCT	GCTCACCATGGATCCGTCTTTTCCAGGAACAAAGTTGGT
70	GFP-Lhcb1.3	Co-IP	CsGy6G011500	Chlorophyll a-b binding protein, chloroplastic	CsaV3_6G013800	Chlorophyll a-b binding protein, chloroplastic	ATTTACGAACGATAGGGTATGGCAGCTTCATCCATGGCT	GCTCACCATGGATCCGTCCTTTCCAGGTACAAAGTTAGT
71	GFP-SGR	Co-IP	CsGy5G003280	protein STAY-GREEN, chloroplastic-like	CsaV3_5G003370	protein STAY-GREEN, chloroplastic-like	ATTTACGAACGATAGGGTATGAGGGTTTTGACT	GCTCACCATGGATCCGTCGACTGTGCTCTCCAACTC
72	flag-SGR	Co-IP	CsGy5G003280	protein STAY-GREEN, chloroplastic-like	CsaV3_5G003370	protein STAY-GREEN, chloroplastic-like	ATTTACGAACGATAGGGTATGAGGGTTTTGACT	CTTGTAATCGGATCCGTCGACTGTGCTCTCCAACTC
73	RFP-HA-SGR	Co-IP	CsGy5G003280	protein STAY-GREEN, chloroplastic-like	CsaV3_5G003370	protein STAY-GREEN, chloroplastic-like	ATTTACGAACGATAGGGTATGAGGGTTTTGACT	CATACTAGTGGATCCGTCTGTGCTCTCCAACTC

## Sheet: Table S3
Table S3. RNA-seq metrics in this study with two NILs (NIL-R and NIL-S), the SGRΔ37-2 mutant, WT (9930) that were inoculated with two pathogens *.
Category	Genotypes	Biological Replicate	Timepoints	# high-quality reads	# reads mapped to Gy14v2.0	Alignment rate (%)
AR	NIL-R	Rep1	0dpi	47748000	40167377	84.1237
AR	NIL-R	Rep2	0dpi	36956288	31215521	84.4661
AR	NIL-R	Rep1	3dpi	40776698	34679571	85.0475
AR	NIL-R	Rep2	3dpi	38493760	32431938	84.2525
AR	NIL-R	Rep1	5dpi	27925237	19233541	68.8751
AR	NIL-R	Rep2	5dpi	37788149	26352937	69.7386
DM	NIL-R	Rep1	0dpi	38286610	31711585	82.8268
DM	NIL-R	Rep2	0dpi	38332408	32571719	84.9718
DM	NIL-R	Rep1	3dpi	44252620	36453266	82.3754
DM	NIL-R	Rep2	3dpi	43871998	36546044	83.3015
DM	NIL-R	Rep1	5dpi	48377850	37686333	77.9
DM	NIL-R	Rep2	5dpi	54600508	39454775	72.2608
AR	NIL-S	Rep1	0dpi	47265314	40320964	85.3077
AR	NIL-S	Rep2	0dpi	48893882	41235395	84.3365
AR	NIL-S	Rep1	3dpi	37884818	32241601	85.1043
AR	NIL-S	Rep2	3dpi	38754902	33152697	85.5445
AR	NIL-S	Rep1	5dpi	35421530	24214764	68.3617
AR	NIL-S	Rep2	5dpi	35274444	24723960	70.0903
DM	NIL-S	Rep1	0dpi	49424424	41050388	83.0569
DM	NIL-S	Rep2	0dpi	44013660	37494887	85.1892
DM	NIL-S	Rep1	3dpi	44846554	38075093	84.9008
DM	NIL-S	Rep2	3dpi	44173546	35999272	81.4951
DM	NIL-S	Rep1	5dpi	41646928	31338390	75.2478
DM	NIL-S	Rep2	5dpi	45541390	34323735	75.3682
AR	GE-SGRΔ37-2	Rep1	3dpi	46685480	38497081	82.4605
AR	GE-SGRΔ37-2	Rep2	3dpi	50515646	42119642	83.3794
AR	GE-SGRΔ37-2	Rep1	5dpi	46711954	37478249	80.2327
AR	GE-SGRΔ37-2	Rep2	5dpi	40738920	32828415	80.5824
DM	GE-SGRΔ37-2	Rep1	3dpi	50812118	40044621	78.8092
DM	GE-SGRΔ37-2	Rep2	3dpi	47560320	37713661	79.2965
DM	GE-SGRΔ37-2	Rep1	5dpi	50094652	40050208	79.9491
DM	GE-SGRΔ37-2	Rep2	5dpi	46331888	34020639	73.4281
DM and AR	GE-SGRΔ37-2	Rep1	0dpi	51876542	40248751	77.59
DM and AR	GE-SGRΔ37-2	Rep2	0dpi	47243540	38935722	82.41
AR	WT (9930)	Rep1	3dpi	43505324	35578621	81.7799
AR	WT (9930)	Rep2	3dpi	44480120	36495970	82.0501
AR	WT (9930)	Rep1	5dpi	45626382	35320453	77.4123
AR	WT (9930)	Rep2	5dpi	46064430	37356719	81.0967
DM	WT (9930)	Rep1	3dpi	47760444	37254737	78.0033
DM	WT (9930)	Rep2	3dpi	50771686	39294203	77.3939
DM	WT (9930)	Rep1	5dpi	51670706	36495832	70.6316
DM	WT (9930)	Rep2	5dpi	39965072	29045276	72.6767
DM and AR	WT (9930)	Rep1	0dpi	49773522	39074900	78.51
DM and AR	WT (9930)	Rep2	0dpi	47130774	36876290	78.24
* dpi = days post inoculation. WT = wild-type. DM-GE and AR-GR at 0 dpi are from the same RNA-Seq dataset.

## Sheet: Table S4
Table S4. DEGs identified from pair-wise comparisons between genotypes at each time point prior to or post inoculation of pathogens
Experiments	DEGs*	0dpi**	3dpi	5dpi	Sum***
DM	Up-regulated	153	403	771
NIL-R vs NIL-S	down-regulaed	202	391	334
	Total	355	794	1105	2254
AR	up-regulated	110	319	191
NIL-R vs NIL-S	down-regulaed	303	292	288
	Total	413	611	479	1503
DM	up-regulated	451	931	1494
GE-SGRΔ37-2 vs 9930	down-regulaed	371	621	1254
	Total	822	1552	2748	5122
AR	up-regulated	451	537	1224
GE-SGRΔ37-2 vs 9930	down-regulaed	371	442	884
	Total	822	979	2108	3909
					6662
* Based on the threshold Padj<=0.05
** dpi: days post inoculation
*** Unique DEGs

## Sheet: Table S5
Table S5. Differentially expressed genes (DEGs) from various comparisons of transcriptomes.
#	EXPT	Comparisons	DEGs	Annotation	Arabidopsis homolog	Arabidopsis genes	Log2(FoldChang)	Padj value
1	AR-GE	SGRΔ37-2 vs 9930_5dpi	CsGy1G000060	Magnesium-protoporphyrin O-methyltransferase			1.1572	0.00473615
2	DM-GE	SGRΔ37-2 vs 9930_3dpi	CsGy1G000060	Magnesium-protoporphyrin O-methyltransferase	AT4G25080	CHLM	1.06363	0.0362755
3	DM-GE	SGRΔ37-2 vs 9930_5dpi	CsGy1G000060	Magnesium-protoporphyrin O-methyltransferase			1.09598	0.0205532
4	DM-NIL	NIL-R vs NIL-S_5 dpi	CsGy1G000060	Magnesium-protoporphyrin O-methyltransferase			0.642869	0.001124
5	DM-GE	SGRΔ37-2 vs 9930_5dpi	CsGy1G000080	Chaperone protein ClpB			0.682994	4.88382e-09
6	AR-GE	SGRΔ37-2 vs 9930_5dpi	CsGy1G000110	Electron transporter			1.67365	0.00361837
7	AR-NIL	NIL-R vs NIL-S_3 dpi	CsGy1G000110	Electron transporter			0.795643	0.001069
8	AR-NIL	NIL-R vs NIL-S_0 dpi	CsGy1G000110	Electron transporter			-1.00328	4.77211e-05
9	DM-AR-GE	SGRΔ37-2 vs 9930_0 dpi	CsGy1G000110	Electron transporter			0.623582	0.0260693
10	DM-GE	SGRΔ37-2 vs 9930_5dpi	CsGy1G000110	Electron transporter			1.6711	0.00248069
11	DM-GE	SGRΔ37-2 vs 9930_3dpi	CsGy1G000110	Electron transporter			2.3036	1.12e-05
12	DM-NIL	NIL-S vs NIL-S_0 dpi	CsGy1G000110	Electron transporter			-0.487965	0.0159886
13	DM-NIL	NIL-R vs NIL-S_5 dpi	CsGy1G000110	Electron transporter			1.19882	0.0015712
14	AR-GE	SGRΔ37-2 vs 9930_5dpi	CsGy1G000150	Acyl carrier protein			1.9721	0.00176231
15	DM-GE	SGRΔ37-2 vs 9930_5dpi	CsGy1G000150	Acyl carrier protein			1.36311	0.012539
16	DM-GE	SGRΔ37-2 vs 9930_3dpi	CsGy1G000150	Acyl carrier protein			2.03099	7.52e-05
17	DM-NIL	NIL-R vs NIL-S_5 dpi	CsGy1G000150	Acyl carrier protein			1.00918	4.91476e-05
18	AR-GE	SGRΔ37-2 vs 9930_3dpi	CsGy1G000270	NAC domain-containing protein 83-like			0.661148	0.0123082
19	DM-NIL	NIL-R vs NIL-S_3 dpi	CsGy1G000300	Bidirectional sugar transporter SWEET			-6.05558	0.0199579
20	AR-GE	SGRΔ37-2 vs 9930_5dpi	CsGy1G000430	heavy metal-associated isoprenylated plant protein 3			2.43801	0.0137751
21	DM-AR-GE	SGRΔ37-2 vs 9930_0 dpi	CsGy1G000510	nuclear transcription factor Y subunit C-1			0.559076	0.0382048
22	DM-GE	SGRΔ37-2 vs 9930_5dpi	CsGy1G000520	Acetolactate synthase			0.91017	8.74746e-06
23	AR-GE	SGRΔ37-2 vs 9930_5dpi	CsGy1G000580	SNF1-related protein kinase regulatory subunit gamma-1			-0.582877	0.01173
24	AR-NIL	NIL-R vs NIL-S_3 dpi	CsGy1G000580	SNF1-related protein kinase regulatory subunit gamma-1			-0.435799	0.00665926
25	DM-AR-GE	SGRΔ37-2 vs 9930_0 dpi	CsGy1G000580	SNF1-related protein kinase regulatory subunit gamma-1			-0.977565	0.00274306
26	AR-NIL	NIL-R vs NIL-S_3 dpi	CsGy1G000610	cytochrome P450 94B3	AT5G63450	CYP94B1	6.31394	0.00401773
27	DM-AR-GE	SGRΔ37-2 vs 9930_0 dpi	CsGy1G000620	U3 small nucleolar ribonucleoprotein protein MPP10			-0.783505	0.0151333
28	DM-GE	SGRΔ37-2 vs 9930_3dpi	CsGy1G000630	putative calcium-binding protein CML19			-1.66727	0.0116766
29	DM-NIL	NIL-R vs NIL-S_5 dpi	CsGy1G000640	ribonuclease J isoform X1			0.533058	0.00354547
30	DM-AR-GE	SGRΔ37-2 vs 9930_0 dpi	CsGy1G000660	Argininosuccinate synthase			-0.45296	0.0390017
31	DM-NIL	NIL-R vs NIL-S_5 dpi	CsGy1G000660	Argininosuccinate synthase			0.731384	0.000778865
32	DM-NIL	NIL-R vs NIL-S_3 dpi	CsGy1G000690	Adenylate kinase 1			-1.03842	0.0417763
33	AR-NIL	NIL-R vs NIL-S_5 dpi	CsGy1G000710	Mitochondrial pyruvate carrier			-0.231612	0.0456044
34	DM-GE	SGRΔ37-2 vs 9930_3dpi	CsGy1G000710	Mitochondrial pyruvate carrier			-0.904968	0.0357276
35	DM-GE	SGRΔ37-2 vs 9930_5dpi	CsGy1G000710	Mitochondrial pyruvate carrier			-0.865986	0.0335368
36	DM-NIL	NIL-R vs NIL-S_5 dpi	CsGy1G000710	Mitochondrial pyruvate carrier			-0.434322	0.00995955
37	DM-NIL	NIL-R vs NIL-S_3 dpi	CsGy1G000710	Mitochondrial pyruvate carrier			-1.23425	0.000343605
38	DM-GE	SGRΔ37-2 vs 9930_5dpi	CsGy1G000750	protein PLASTID TRANSCRIPTIONALLY ACTIVE 10 isoform X1			0.738064	0.0426918
39	AR-GE	SGRΔ37-2 vs 9930_3dpi	CsGy1G000780	adenine/guanine permease AZG2			1.81856	0.0279581
40	DM-AR-GE	SGRΔ37-2 vs 9930_0 dpi	CsGy1G000780	adenine/guanine permease AZG2			1.12972	0.0444076
41	DM-AR-GE	SGRΔ37-2 vs 9930_0 dpi	CsGy1G000820	Elongator complex protein 3			-0.841953	0.021933
42	AR-GE	SGRΔ37-2 vs 9930_5dpi	CsGy1G000830	Haloacid dehalogenase-like hydrolase domain-containing protein			1.27107	0.0140076
43	DM-GE	SGRΔ37-2 vs 9930_5dpi	CsGy1G000830	Haloacid dehalogenase-like hydrolase domain-containing protein			1.34709	0.00769015
44	DM-GE	SGRΔ37-2 vs 9930_3dpi	CsGy1G000830	Haloacid dehalogenase-like hydrolase domain-containing protein			1.79847	0.000210667
45	DM-NIL	NIL-R vs NIL-S_5 dpi	CsGy1G000830	Haloacid dehalogenase-like hydrolase domain-containing protein			0.885552	0.00058188
46	AR-GE	SGRΔ37-2 vs 9930_3dpi	CsGy1G000890	centromere protein X isoform X2			0.346629	0.0456246
47	AR-GE	SGRΔ37-2 vs 9930_3dpi	CsGy1G000920	Protein-L-isoaspartate O-methyltransferase			-0.372817	0.0302809
48	DM-GE	SGRΔ37-2 vs 9930_5dpi	CsGy1G000930	31 kDa ribonucleoprotein, chloroplastic			0.814514	0.0390304
49	DM-NIL	NIL-R vs NIL-S_5 dpi	CsGy1G000930	31 kDa ribonucleoprotein, chloroplastic			0.429627	0.0071015
50	AR-NIL	NIL-R vs NIL-S_5 dpi	CsGy1G000940	galactinol--sucrose galactosyltransferase 2 (Probable)			-0.632812	5.21646e-05
51	DM-GE	SGRΔ37-2 vs 9930_5dpi	CsGy1G000940	probable galactinol--sucrose galactosyltransferase 2			-1.08128	5.45063e-10
52	DM-GE	SGRΔ37-2 vs 9930_3dpi	CsGy1G000950	aldehyde oxidase GLOX-like			-1.37242	0.000416423
53	DM-GE	SGRΔ37-2 vs 9930_5dpi	CsGy1G000960	aldehyde oxidase GLOX-like			-0.919351	0.0333198
54	AR-GE	SGRΔ37-2 vs 9930_5dpi	CsGy1G000970	E3 ubiquitin-protein ligase RGLG2			-0.664149	0.000876167
55	AR-GE	SGRΔ37-2 vs 9930_3dpi	CsGy1G000980	rhodanese-like domain-containing protein 11, chloroplastic			0.573941	0.00842991
56	DM-AR-GE	SGRΔ37-2 vs 9930_0 dpi	CsGy1G000980	rhodanese-like domain-containing protein 11, chloroplastic			0.525026	0.0372218
57	DM-NIL	NIL-R vs NIL-S_5 dpi	CsGy1G000980	rhodanese-like domain-containing protein 11, chloroplastic			0.475679	0.0496631
58	DM-NIL	NIL-S vs NIL-S_0 dpi	CsGy1G000980	rhodanese-like domain-containing protein 11, chloroplastic			-0.54526	0.0362636
59	AR-GE	SGRΔ37-2 vs 9930_3dpi	CsGy1G000990	Octicosapeptide/Phox/Bem1p family protein			0.938504	0.0137115
60	DM-GE	SGRΔ37-2 vs 9930_5dpi	CsGy1G001000	Leucine-rich repeat-containing protein, putative			0.507629	0.021652
61	AR-GE	SGRΔ37-2 vs 9930_5dpi	CsGy1G001020	Protein DETOXIFICATION	AT5G52450	DTX16	2.70914	0.000286522
62	DM-NIL	NIL-R vs NIL-S_5 dpi	CsGy1G001020	Protein DETOXIFICATION			0.909556	2.69424e-05
63	AR-GE	SGRΔ37-2 vs 9930_5dpi	CsGy1G001070	Elongation factor Tu			1.24369	0.013244
64	AR-NIL	NIL-R vs NIL-S_0 dpi	CsGy1G001070	Elongation factor Tu			-0.592509	0.00186773
65	DM-GE	SGRΔ37-2 vs 9930_3dpi	CsGy1G001070	Elongation factor Tu			1.12242	5.71e-06
66	DM-GE	SGRΔ37-2 vs 9930_5dpi	CsGy1G001070	Elongation factor Tu			1.48742	2.29528e-10
67	DM-NIL	NIL-R vs NIL-S_5 dpi	CsGy1G001070	Elongation factor Tu			0.408299	0.017035
68	AR-NIL	NIL-R vs NIL-S_5 dpi	CsGy1G001080	Cytochrome P450			-0.220136	0.0404988
69	AR-NIL	NIL-R vs NIL-S_0 dpi	CsGy1G001090	L-type lectin-domain containing receptor kinase S.1			-0.640923	0.00799444
70	DM-GE	SGRΔ37-2 vs 9930_5dpi	CsGy1G001200	tryptophan aminotransferase-related protein 2-like			2.01239	0.0119929
71	AR-GE	SGRΔ37-2 vs 9930_5dpi	CsGy1G001250	short-chain dehydrogenase TIC 32, chloroplastic			5.83419	0.0359706
72	AR-NIL	NIL-R vs NIL-S_3 dpi	CsGy1G001260	Receptor-like protein kinase 2			-0.776984	0.00154089
73	DM-NIL	NIL-R vs NIL-S_3 dpi	CsGy1G001260	Receptor-like protein kinase 2			0.534224	0.00195121
74	AR-GE	SGRΔ37-2 vs 9930_5dpi	CsGy1G001270	ATP-dependent zinc metalloprotease FtsH			-0.47202	0.0247197
75	DM-GE	SGRΔ37-2 vs 9930_5dpi	CsGy1G001300	NEP-interacting protein%2C putative (DUF239)			1.29884	0.0165578
76	DM-GE	SGRΔ37-2 vs 9930_3dpi	CsGy1G001310	CRAL-TRIO domain-containing protein C3H8.02			0.926471	0.0226874
77	DM-GE	SGRΔ37-2 vs 9930_5dpi	CsGy1G001420	serine/threonine-protein kinase ATM isoform X1			0.636634	0.0408969
78	DM-GE	SGRΔ37-2 vs 9930_3dpi	CsGy1G001470	1-deoxy-d-xylulose 5-phosphate reductoisomerase			0.456127	0.0305591
79	DM-GE	SGRΔ37-2 vs 9930_5dpi	CsGy1G001470	1-deoxy-d-xylulose 5-phosphate reductoisomerase			0.630092	0.000704502
80	AR-GE	SGRΔ37-2 vs 9930_5dpi	CsGy1G001490	Kinesin light chain, putative			-0.390688	0.0442084
81	DM-AR-GE	SGRΔ37-2 vs 9930_0 dpi	CsGy1G001490	Kinesin light chain, putative			-0.573871	0.00720071
82	DM-GE	SGRΔ37-2 vs 9930_5dpi	CsGy1G001490	Kinesin light chain, putative			-0.359445	0.0448962
83	DM-GE	SGRΔ37-2 vs 9930_3dpi	CsGy1G001490	Kinesin light chain, putative			-0.539833	0.00146242
84	AR-GE	SGRΔ37-2 vs 9930_5dpi	CsGy1G001500	Unknown Protein			-0.55423	0.0335127
85	DM-AR-GE	SGRΔ37-2 vs 9930_0 dpi	CsGy1G001500	Unknown Protein			-0.955448	0.00614408
86	DM-GE	SGRΔ37-2 vs 9930_3dpi	CsGy1G001500	Unknown Protein			-0.594143	0.0393606
87	AR-GE	SGRΔ37-2 vs 9930_5dpi	CsGy1G001550	Protein kinase superfamily protein			-0.418485	0.0456377
88	DM-GE	SGRΔ37-2 vs 9930_5dpi	CsGy1G001550	Protein kinase superfamily protein			-0.545009	0.0105441
89	DM-GE	SGRΔ37-2 vs 9930_3dpi	CsGy1G001550	Protein kinase superfamily protein			-0.597805	0.00589997
90	DM-GE	SGRΔ37-2 vs 9930_5dpi	CsGy1G001560	Aldehyde dehydrogenase, putative			1.39744	0.00980506
91	DM-NIL	NIL-R vs NIL-S_5 dpi	CsGy1G001560	Aldehyde dehydrogenase, putative			0.780798	3.61051e-05
92	DM-GE	SGRΔ37-2 vs 9930_3dpi	CsGy1G001590	Trehalose-6-phosphate synthase 4			-1.24988	0.00308083
93	DM-GE	SGRΔ37-2 vs 9930_5dpi	CsGy1G001590	Trehalose-6-phosphate synthase 4			-1.69538	1.13128e-05
94	DM-GE	SGRΔ37-2 vs 9930_5dpi	CsGy1G001680	nucleobase-ascorbate transporter 6			1.17692	0.000821513
95	DM-NIL	NIL-R vs NIL-S_5 dpi	CsGy1G001680	nucleobase-ascorbate transporter 6			0.374047	0.0147944
96	AR-GE	SGRΔ37-2 vs 9930_5dpi	CsGy1G001690	D-ribose-binding periplasmic protein			1.34174	0.0129565
97	DM-AR-GE	SGRΔ37-2 vs 9930_0 dpi	CsGy1G001700	LIM domain-containing protein			-1.33369	0.00306918
98	DM-GE	SGRΔ37-2 vs 9930_5dpi	CsGy1G001700	LIM domain-containing protein			-0.947389	0.0172749
99	AR-GE	SGRΔ37-2 vs 9930_5dpi	CsGy1G001720	DUF393 domain-containing protein			1.66516	0.000263509
100	DM-GE	SGRΔ37-2 vs 9930_5dpi	CsGy1G001720	DUF393 domain-containing protein			1.53477	1.77617e-05
101	DM-GE	SGRΔ37-2 vs 9930_3dpi	CsGy1G001720	DUF393 domain-containing protein			1.78799	3.88e-07
102	DM-NIL	NIL-R vs NIL-S_3 dpi	CsGy1G001720	DUF393 domain-containing protein			-0.534012	0.00535692
103	AR-GE	SGRΔ37-2 vs 9930_5dpi	CsGy1G001730	calmodulin-binding protein 60 A-like isoform X1			-0.460051	0.0316305
104	DM-AR-GE	SGRΔ37-2 vs 9930_0 dpi	CsGy1G001780	CDP-diacylglycerol--glycerol-3-phosphate 3-phosphatidyltransferase, putative			-2.58789	0.0108085
105	DM-GE	SGRΔ37-2 vs 9930_5dpi	CsGy1G001780	CDP-diacylglycerol--glycerol-3-phosphate 3-phosphatidyltransferase, putative			-0.967162	0.0191413
106	DM-NIL	NIL-R vs NIL-S_3 dpi	CsGy1G001780	CDP-diacylglycerol--glycerol-3-phosphate 3-phosphatidyltransferase, putative			-1.87072	0.0130109
107	AR-GE	SGRΔ37-2 vs 9930_5dpi	CsGy1G001790	Betaine aldehyde dehydrogenase			-0.378862	0.0444165
108	AR-GE	SGRΔ37-2 vs 9930_3dpi	CsGy1G001880	microtubule-associated protein TORTIFOLIA1			1.90322	0.000188946
109	DM-NIL	NIL-R vs NIL-S_3 dpi	CsGy1G001880	microtubule-associated protein TORTIFOLIA1			0.914059	0.000464441
110	DM-AR-GE	SGRΔ37-2 vs 9930_0 dpi	CsGy1G001900	transcription factor MYB1R1			-0.657446	0.0030238
111	AR-GE	SGRΔ37-2 vs 9930_5dpi	CsGy1G001910	serine/threonine-protein kinase AtPK2/AtPK19-like			-0.504803	0.0405531
112	DM-GE	SGRΔ37-2 vs 9930_5dpi	CsGy1G001910	serine/threonine-protein kinase AtPK2/AtPK19-like			-0.881072	0.0018955
113	AR-GE	SGRΔ37-2 vs 9930_5dpi	CsGy1G001920	transportin-3			-0.474882	0.00249238
114	AR-GE	SGRΔ37-2 vs 9930_5dpi	CsGy1G002020	protein NUCLEAR FUSION DEFECTIVE 4-like			-0.643417	0.00180196
115	DM-AR-GE	SGRΔ37-2 vs 9930_0 dpi	CsGy1G002040	Zinc finger protein, putative			1.45017	0.00645826
116	DM-NIL	NIL-R vs NIL-S_5 dpi	CsGy1G002060	Pentatricopeptide repeat (PPR) superfamily protein			-0.3347	0.0455838
117	DM-AR-GE	SGRΔ37-2 vs 9930_0 dpi	CsGy1G002070	Plasma membrane ATPase			0.460909	0.0439692
118	DM-GE	SGRΔ37-2 vs 9930_5dpi	CsGy1G002070	Plasma membrane ATPase			1.56068	9.60749e-10
119	DM-NIL	NIL-S vs NIL-S_0 dpi	CsGy1G002070	Plasma membrane ATPase			-0.421874	0.0371819
120	DM-NIL	NIL-R vs NIL-S_5 dpi	CsGy1G002070	Plasma membrane ATPase			0.465873	0.00864878
121	AR-GE	SGRΔ37-2 vs 9930_3dpi	CsGy1G002080	protein NRT1/ PTR FAMILY 2.11-like			-0.879355	0.0221036
122	DM-NIL	NIL-R vs NIL-S_5 dpi	CsGy1G002080	protein NRT1/ PTR FAMILY 2.11-like			-0.28898	0.0482226
123	DM-AR-GE	SGRΔ37-2 vs 9930_0 dpi	CsGy1G002130	protein NRT1/ PTR FAMILY 4.6-like			1.34201	0.00835062
124	AR-NIL	NIL-R vs NIL-S_3 dpi	CsGy1G002140	Hypersensitive-induced response protein-like protein 1 (HIR1)	AT5G62740	HIR1, HIR4	-0.456719	0.00974937
125	DM-AR-GE	SGRΔ37-2 vs 9930_0 dpi	CsGy1G002140	Hypersensitive-induced response protein-like protein 1			-0.778597	0.00360871
126	DM-NIL	NIL-R vs NIL-S_5 dpi	CsGy1G002140	Hypersensitive-induced response protein-like protein 1	AT5G62740	HIR1	-0.324697	0.0465276
127	DM-GE	SGRΔ37-2 vs 9930_5dpi	CsGy1G002160	probable WRKY transcription factor 61 isoform X2			-1.30392	0.00291006
128	DM-NIL	NIL-R vs NIL-S_3 dpi	CsGy1G002160	WRKY transcription factor 61 isoform X2 (Probable)			1.14167	0.00123805
129	DM-GE	SGRΔ37-2 vs 9930_3dpi	CsGy1G002170	microtubule-associated protein futsch-like isoform X2			-1.07205	0.0341854
130	AR-NIL	NIL-R vs NIL-S_0 dpi	CsGy1G002350	Geranylgeranyl reductase			-0.551063	0.00414169
131	DM-GE	SGRΔ37-2 vs 9930_3dpi	CsGy1G002350	Geranylgeranyl reductase			1.1258	1.35e-05
132	DM-NIL	NIL-R vs NIL-S_5 dpi	CsGy1G002350	Geranylgeranyl reductase			0.437138	0.00661577
133	DM-GE	SGRΔ37-2 vs 9930_3dpi	CsGy1G002380	Dof zinc finger protein			0.55159	0.0149151
134	DM-GE	SGRΔ37-2 vs 9930_5dpi	CsGy1G002380	Dof zinc finger protein			0.988465	3.34387e-07
135	AR-GE	SGRΔ37-2 vs 9930_5dpi	CsGy1G002400	Chlorophyll a-b binding protein, chloroplastic			1.92457	0.00504257
136	AR-NIL	NIL-R vs NIL-S_0 dpi	CsGy1G002400	Chlorophyll a-b binding protein, chloroplastic			-0.659177	0.00022383
137	DM-AR-GE	SGRΔ37-2 vs 9930_0 dpi	CsGy1G002400	Chlorophyll a-b binding protein, chloroplastic			0.514242	0.0182646
138	DM-GE	SGRΔ37-2 vs 9930_5dpi	CsGy1G002400	Chlorophyll a-b binding protein, chloroplastic	AT3G47470	LHCA4	1.58736	0.0330187
139	DM-GE	SGRΔ37-2 vs 9930_3dpi	CsGy1G002400	Chlorophyll a-b binding protein, chloroplastic			2.31361	0.00106297
140	DM-NIL	NIL-R vs NIL-S_5 dpi	CsGy1G002400	Chlorophyll a-b binding protein, chloroplastic			1.16421	0.0100462
141	AR-GE	SGRΔ37-2 vs 9930_5dpi	CsGy1G002430	photosynthetic NDH subunit of subcomplex B 4, chloroplastic			1.47982	0.00228486
142	DM-GE	SGRΔ37-2 vs 9930_5dpi	CsGy1G002430	photosynthetic NDH subunit of subcomplex B 4, chloroplastic			1.88081	0.000243589
143	DM-GE	SGRΔ37-2 vs 9930_3dpi	CsGy1G002430	photosynthetic NDH subunit of subcomplex B 4, chloroplastic			2.06722	5.2e-05
144	DM-NIL	NIL-S vs NIL-S_0 dpi	CsGy1G002430	photosynthetic NDH subunit of subcomplex B 4, chloroplastic			-0.482036	0.00417774
145	DM-NIL	NIL-R vs NIL-S_5 dpi	CsGy1G002430	photosynthetic NDH subunit of subcomplex B 4, chloroplastic			0.808666	0.00389671
146	DM-GE	SGRΔ37-2 vs 9930_5dpi	CsGy1G002440	ER membrane protein%2C putative (DUF962)			-0.916238	0.00432074
147	AR-GE	SGRΔ37-2 vs 9930_5dpi	CsGy1G002470	NAC domain protein,			-1.02435	0.0448677
148	AR-GE	SGRΔ37-2 vs 9930_3dpi	CsGy1G002540	transmembrane protein			-0.672971	0.0432078
149	AR-GE	SGRΔ37-2 vs 9930_5dpi	CsGy1G002540	transmembrane protein			-1.17342	0.000451587
150	AR-GE	SGRΔ37-2 vs 9930_5dpi	CsGy1G002600	protein WEAK CHLOROPLAST MOVEMENT UNDER BLUE LIGHT 1-like isoform X2			-0.559603	0.0476072
151	AR-GE	SGRΔ37-2 vs 9930_3dpi	CsGy1G002600	protein WEAK CHLOROPLAST MOVEMENT UNDER BLUE LIGHT 1-like isoform X2			-0.757253	0.007998
152	DM-GE	SGRΔ37-2 vs 9930_3dpi	CsGy1G002600	protein WEAK CHLOROPLAST MOVEMENT UNDER BLUE LIGHT 1-like isoform X2			-0.832678	0.00310891
153	DM-GE	SGRΔ37-2 vs 9930_5dpi	CsGy1G002610	Leucine-rich repeat protein kinase family protein			-0.943376	0.0317882
154	DM-NIL	NIL-R vs NIL-S_5 dpi	CsGy1G002610	Leucine-rich repeat protein kinase family protein			-0.372321	0.0324653
155	DM-GE	SGRΔ37-2 vs 9930_5dpi	CsGy1G002710	LYR motif-containing protein 4			-0.636671	0.03578
156	AR-NIL	NIL-R vs NIL-S_3 dpi	CsGy1G002720	SNAP25 homologous protein SNAP33			0.841022	0.00192034
157	DM-NIL	NIL-R vs NIL-S_3 dpi	CsGy1G002720	SNAP25 homologous protein SNAP33			-1.1144	0.00431801
158	DM-GE	SGRΔ37-2 vs 9930_5dpi	CsGy1G002770	UDP-glucose 6-dehydrogenase			-1.79296	0.0202731
159	AR-NIL	NIL-R vs NIL-S_3 dpi	CsGy1G002880	respiratory burst oxidase homolog protein A-like isoform X1			0.699554	0.0079587
160	AR-NIL	NIL-R vs NIL-S_5 dpi	CsGy1G002880	respiratory burst oxidase homolog protein A-like isoform X1			-0.65177	0.00714669
161	AR-GE	SGRΔ37-2 vs 9930_5dpi	CsGy1G002930	Replication protein A subunit			1.39597	0.00463224
162	AR-NIL	NIL-R vs NIL-S_0 dpi	CsGy1G002930	Replication protein A subunit			-3.18828	0.00105081
163	AR-GE	SGRΔ37-2 vs 9930_5dpi	CsGy1G003040	Enolase, putative			0.792566	0.0360539
164	AR-NIL	NIL-R vs NIL-S_3 dpi	CsGy1G003040	Enolase, putative			0.905845	0.000150604
165	AR-GE	SGRΔ37-2 vs 9930_5dpi	CsGy1G003090	agmatine deiminase			0.902115	0.00347252
166	AR-GE	SGRΔ37-2 vs 9930_3dpi	CsGy1G003090	agmatine deiminase			0.60342	0.00285248
167	AR-GE	SGRΔ37-2 vs 9930_5dpi	CsGy1G003130	serine protease SPPA, chloroplastic			0.670536	0.0266476
168	DM-GE	SGRΔ37-2 vs 9930_3dpi	CsGy1G003130	serine protease SPPA, chloroplastic			0.942095	5.58e-05
169	DM-GE	SGRΔ37-2 vs 9930_5dpi	CsGy1G003130	serine protease SPPA, chloroplastic			1.03196	6.16962e-06
170	AR-GE	SGRΔ37-2 vs 9930_5dpi	CsGy1G003240	dof zinc finger protein DOF5.4			1.18692	0.0226942
171	DM-NIL	NIL-R vs NIL-S_5 dpi	CsGy1G003240	dof zinc finger protein DOF5.4			0.632701	0.00215427
172	AR-NIL	NIL-R vs NIL-S_5 dpi	CsGy1G003300	squamosa promoter-binding-like protein 6			1.07168	0.0428896
173	DM-NIL	NIL-R vs NIL-S_3 dpi	CsGy1G003300	squamosa promoter-binding-like protein 6			-1.01366	0.00509298
174	DM-GE	SGRΔ37-2 vs 9930_3dpi	CsGy1G003350	COBRA-like protein			0.444804	0.00710458
175	DM-GE	SGRΔ37-2 vs 9930_5dpi	CsGy1G003350	COBRA-like protein			0.624698	3.07056e-05
176	DM-GE	SGRΔ37-2 vs 9930_5dpi	CsGy1G003370	Pentatricopeptide repeat-containing protein, putative			0.56608	0.0386427
177	AR-GE	SGRΔ37-2 vs 9930_5dpi	CsGy1G003380	Acetyl-coenzyme A synthetase			-0.76359	0.0146173
178	AR-NIL	NIL-R vs NIL-S_3 dpi	CsGy1G003380	Acetyl-coenzyme A synthetase			-0.498279	0.00295293
179	DM-GE	SGRΔ37-2 vs 9930_5dpi	CsGy1G003380	Acetyl-coenzyme A synthetase			-0.836215	0.000533012
180	DM-GE	SGRΔ37-2 vs 9930_3dpi	CsGy1G003380	Acetyl-coenzyme A synthetase			-0.967402	4.94e-05
181	DM-GE	SGRΔ37-2 vs 9930_5dpi	CsGy1G003430	nuclear factor Y%2C subunit B13			-0.458676	0.0314168
182	AR-GE	SGRΔ37-2 vs 9930_5dpi	CsGy1G003470	translation initiation factor eIF-2B subunit delta-like isoform X1			-0.298881	0.0467611
183	AR-GE	SGRΔ37-2 vs 9930_5dpi	CsGy1G003480	translation initiation factor eIF-2B subunit delta-like isoform X1			-0.319886	0.0217287
184	DM-GE	SGRΔ37-2 vs 9930_5dpi	CsGy1G003510	General transcription factor IIE subunit 1 isoform 3			-0.403195	0.0150781
185	DM-NIL	NIL-R vs NIL-S_3 dpi	CsGy1G003520	transcription factor DICHOTOMA-like			1.22263	0.0333988
186	AR-GE	SGRΔ37-2 vs 9930_5dpi	CsGy1G003540	DNA mismatch repair protein MutS			0.567085	0.0161653
187	DM-GE	SGRΔ37-2 vs 9930_3dpi	CsGy1G003550	Transmembrane Fragile-X-F-associated protein			-0.482066	0.00802637
188	DM-NIL	NIL-R vs NIL-S_5 dpi	CsGy1G003550	Transmembrane Fragile-X-F-associated protein			0.310497	0.0315024
189	AR-GE	SGRΔ37-2 vs 9930_5dpi	CsGy1G003580	transcription factor DIVARICATA			2.38707	4.26387e-07
190	DM-GE	SGRΔ37-2 vs 9930_5dpi	CsGy1G003580	transcription factor DIVARICATA			1.47549	0.00788211
191	DM-NIL	NIL-R vs NIL-S_5 dpi	CsGy1G003580	transcription factor DIVARICATA			0.65881	0.0441793
192	AR-NIL	NIL-R vs NIL-S_0 dpi	CsGy1G003590	carbon catabolite repressor protein 4 homolog 3 isoform X1			-0.818196	0.000561767
193	DM-AR-GE	SGRΔ37-2 vs 9930_0 dpi	CsGy1G003590	carbon catabolite repressor protein 4 homolog 3 isoform X1			0.555538	0.016728
194	DM-NIL	NIL-R vs NIL-S_5 dpi	CsGy1G003590	carbon catabolite repressor protein 4 homolog 3 isoform X1			0.900501	0.0313774
195	AR-GE	SGRΔ37-2 vs 9930_5dpi	CsGy1G003630	protein ASPARTIC PROTEASE IN GUARD CELL 1-like			1.35779	0.000977259
196	AR-NIL	NIL-R vs NIL-S_3 dpi	CsGy1G003630	protein ASPARTIC PROTEASE IN GUARD CELL 1-like			0.681558	0.000318974
197	AR-GE	SGRΔ37-2 vs 9930_5dpi	CsGy1G003640	aluminum-activated malate transporter 9			0.995616	0.000938209
198	DM-GE	SGRΔ37-2 vs 9930_5dpi	CsGy1G003640	aluminum-activated malate transporter 9			1.19089	0.0104642
199	AR-NIL	NIL-R vs NIL-S_0 dpi	CsGy1G003650	protein YLS3			-2.1455	0.00470397
200	DM-GE	SGRΔ37-2 vs 9930_5dpi	CsGy1G003660	Bromodomain adjacent to zinc finger domain 2B			0.782314	0.0154984
201	DM-NIL	NIL-R vs NIL-S_5 dpi	CsGy1G003660	Bromodomain adHormone, JAcent to zinc finger domain 2B			0.535279	0.00092124
202	DM-NIL	NIL-S vs NIL-S_0 dpi	CsGy1G003690	zinc finger protein CONSTANS-LIKE 16			-0.442282	0.0348027
203	DM-NIL	NIL-R vs NIL-S_5 dpi	CsGy1G003690	zinc finger protein CONSTANS-LIKE 16			0.596347	0.00462227
204	AR-GE	SGRΔ37-2 vs 9930_3dpi	CsGy1G003720	translocase subunit seca			-0.480038	0.0243739
205	AR-GE	SGRΔ37-2 vs 9930_5dpi	CsGy1G003720	translocase subunit seca			-0.608096	0.00435809
206	AR-NIL	NIL-R vs NIL-S_0 dpi	CsGy1G003720	translocase subunit seca			0.5967	0.00277074
207	AR-NIL	NIL-R vs NIL-S_5 dpi	CsGy1G003720	translocase subunit seca			-0.394482	0.000191318
208	AR-NIL	NIL-R vs NIL-S_3 dpi	CsGy1G003720	translocase subunit seca			-0.676141	5.41948e-06
209	DM-GE	SGRΔ37-2 vs 9930_5dpi	CsGy1G003720	translocase subunit seca			-0.55031	0.0457408
210	DM-GE	SGRΔ37-2 vs 9930_3dpi	CsGy1G003720	translocase subunit seca			-0.602378	0.036942
211	DM-NIL	NIL-R vs NIL-S_3 dpi	CsGy1G003720	translocase subunit seca			1.18437	5.6319e-10
212	AR-GE	SGRΔ37-2 vs 9930_3dpi	CsGy1G003730	DNA ligase (DUF1666)			0.790738	0.0478437
213	DM-GE	SGRΔ37-2 vs 9930_5dpi	CsGy1G003750	NAC domain-containing protein 92			-2.24167	2.35753e-05
214	DM-GE	SGRΔ37-2 vs 9930_5dpi	CsGy1G003770	synaptotagmin-5 isoform X1			0.403464	0.00684975
215	DM-NIL	NIL-R vs NIL-S_3 dpi	CsGy1G003810	transcription factor BEE 3-like			1.51457	0.0264871
216	AR-NIL	NIL-R vs NIL-S_0 dpi	CsGy1G003820	transcription factor MYB24-like	AT1G68320	MYB112	0.879166	0.00386058
217	AR-NIL	NIL-R vs NIL-S_5 dpi	CsGy1G003820	transcription factor MYB24-like			-0.419594	0.00341679
218	DM-GE	SGRΔ37-2 vs 9930_5dpi	CsGy1G003820	transcription factor MYB24-like			-1.48164	1.72629e-06
219	DM-AR-GE	SGRΔ37-2 vs 9930_0 dpi	CsGy1G003870	CHY zinc finger protein			0.797004	6.16547e-06
220	AR-GE	SGRΔ37-2 vs 9930_5dpi	CsGy1G003940	Phox/Bem1p			0.563865	0.0236462
221	AR-GE	SGRΔ37-2 vs 9930_3dpi	CsGy1G003940	Phox/Bem1p			0.811984	0.00152663
222	AR-GE	SGRΔ37-2 vs 9930_5dpi	CsGy1G003950	Stress up-regulated Nod 19 protein			5.72353	0.00340068
223	AR-NIL	NIL-R vs NIL-S_0 dpi	CsGy1G003950	Stress up-regulated Nod 19 protein			-1.15535	0.00081357
224	AR-GE	SGRΔ37-2 vs 9930_5dpi	CsGy1G003970	Stress up-regulated Nod 19 protein			-1.27955	0.0186602
225	AR-GE	SGRΔ37-2 vs 9930_3dpi	CsGy1G003970	Stress up-regulated Nod 19 protein			-1.87297	0.000798016
226	DM-GE	SGRΔ37-2 vs 9930_3dpi	CsGy1G003970	Stress up-regulated Nod 19 protein			-2.0044	0.00433959
227	DM-GE	SGRΔ37-2 vs 9930_5dpi	CsGy1G004010	Putative ATP-dependent RNA helicase DHX36			0.575955	0.011229
228	DM-GE	SGRΔ37-2 vs 9930_3dpi	CsGy1G004070	Protein DETOXIFICATION			-0.653632	0.00606291
229	DM-GE	SGRΔ37-2 vs 9930_5dpi	CsGy1G004080	Protein DETOXIFICATION			-0.671689	0.00270013
230	AR-GE	SGRΔ37-2 vs 9930_5dpi	CsGy1G004120	GPI-anchored protein			1.89952	0.000320291
231	AR-NIL	NIL-R vs NIL-S_0 dpi	CsGy1G004120	GPI-anchored protein			-0.620859	0.00374272
232	DM-NIL	NIL-R vs NIL-S_5 dpi	CsGy1G004120	GPI-anchored protein			0.580807	0.046153
233	AR-NIL	NIL-R vs NIL-S_5 dpi	CsGy1G004170	Ras-related protein rab-11.1			-0.548157	0.025605
234	DM-GE	SGRΔ37-2 vs 9930_5dpi	CsGy1G004170	Ras-related protein rab-11.1			-0.850032	0.0403695
235	AR-GE	SGRΔ37-2 vs 9930_5dpi	CsGy1G004200	Pentatricopeptide repeat-containing protein At3g18020			1.32775	0.00841861
236	DM-NIL	NIL-R vs NIL-S_3 dpi	CsGy1G004210	WUSCHEL-related homeobox 1			5.30467	0.00186716
237	AR-GE	SGRΔ37-2 vs 9930_5dpi	CsGy1G004220	Phosphoethanolamine N-methyltransferase			1.31031	0.0260017
238	AR-GE	SGRΔ37-2 vs 9930_5dpi	CsGy1G004230	phosphoethanolamine N-methyltransferase 1			1.67565	0.00300781
239	DM-GE	SGRΔ37-2 vs 9930_5dpi	CsGy1G004230	phosphoethanolamine N-methyltransferase 1			2.65175	1.83562e-06
240	DM-GE	SGRΔ37-2 vs 9930_3dpi	CsGy1G004230	phosphoethanolamine N-methyltransferase 1			3.20073	6.43e-09
241	DM-NIL	NIL-S vs NIL-S_0 dpi	CsGy1G004230	phosphoethanolamine N-methyltransferase 1			-0.396307	0.0435295
242	DM-NIL	NIL-R vs NIL-S_5 dpi	CsGy1G004230	phosphoethanolamine N-methyltransferase 1			1.07911	1.17586e-05
243	AR-GE	SGRΔ37-2 vs 9930_3dpi	CsGy1G004250	Auxin efflux carrier component	AT1G73590	PIN1	1.48447	0.0169172
244	AR-GE	SGRΔ37-2 vs 9930_5dpi	CsGy1G004260	Calcium-dependent lipid-binding (CaLB domain) family protein			-0.651846	0.0343047
245	DM-NIL	NIL-R vs NIL-S_3 dpi	CsGy1G004260	Calcium-dependent lipid-binding (CaLB domain) family protein			0.57803	0.0466268
246	DM-GE	SGRΔ37-2 vs 9930_3dpi	CsGy1G004290	prostaglandin E synthase 2-like			0.523955	0.0249077
247	DM-NIL	NIL-R vs NIL-S_3 dpi	CsGy1G004290	prostaglandin E synthase 2-like			-0.662159	0.030402
248	DM-GE	SGRΔ37-2 vs 9930_5dpi	CsGy1G004300	zinc finger protein VAR3, chloroplastic			1.20642	0.00672079
249	AR-GE	SGRΔ37-2 vs 9930_5dpi	CsGy1G004350	Putative GTP-binding protein EngB			0.516968	0.0202723
250	AR-GE	SGRΔ37-2 vs 9930_3dpi	CsGy1G004390	Leucine rich repeat 4			-0.389338	0.0459738
251	AR-GE	SGRΔ37-2 vs 9930_5dpi	CsGy1G004390	Leucine rich repeat 4			-0.449847	0.0211275
252	AR-GE	SGRΔ37-2 vs 9930_5dpi	CsGy1G004460	protein STRICTOSIDINE SYNTHASE-LIKE 3			0.704807	0.0105413
253	DM-NIL	NIL-R vs NIL-S_3 dpi	CsGy1G004490	tRNA pseudouridine synthase			0.521865	0.0144324
254	DM-NIL	NIL-R vs NIL-S_5 dpi	CsGy1G004540	protease Do-like 5, chloroplastic			1.1044	0.000228371
255	AR-GE	SGRΔ37-2 vs 9930_5dpi	CsGy1G004700	probable LRR receptor-like serine/threonine-protein kinase At1g06840			-0.330288	0.0423361
256	AR-GE	SGRΔ37-2 vs 9930_5dpi	CsGy1G004720	protein NETWORKED 4A			-0.375014	0.0484058
257	DM-GE	SGRΔ37-2 vs 9930_3dpi	CsGy1G004720	protein NETWORKED 4A			-0.563492	0.0142578
258	AR-GE	SGRΔ37-2 vs 9930_3dpi	CsGy1G004760	Unknown Protein			2.08406	0.046089
259	AR-GE	SGRΔ37-2 vs 9930_3dpi	CsGy1G004800	N-alpha-acetyltransferase 40			0.431691	0.0376474
260	AR-GE	SGRΔ37-2 vs 9930_5dpi	CsGy1G004820	Guanine nucleotide-binding protein alpha-2 subunit			-0.441087	0.0431763
261	AR-GE	SGRΔ37-2 vs 9930_5dpi	CsGy1G004890	Aldo/keto reductase			0.709599	0.0488954
262	DM-NIL	NIL-R vs NIL-S_5 dpi	CsGy1G004890	Aldo/keto reductase			0.70733	0.0190357
263	DM-NIL	NIL-R vs NIL-S_5 dpi	CsGy1G004930	bifunctional D-cysteine desulfhydrase/1-aminocyclopropane-1-carboxylate deaminase, mitochondrial			0.344491	0.0437616
264	AR-GE	SGRΔ37-2 vs 9930_5dpi	CsGy1G004970	retinol dehydrogenase 11-like			0.321247	0.0191362
265	DM-GE	SGRΔ37-2 vs 9930_5dpi	CsGy1G005030	Glycosyltransferase			0.383864	0.0139435
266	AR-GE	SGRΔ37-2 vs 9930_5dpi	CsGy1G005120	BTB/POZ and TAZ domain-containing protein 1-like			-1.59471	0.000258581
267	AR-NIL	NIL-R vs NIL-S_3 dpi	CsGy1G005120	BTB/POZ and TAZ domain-containing protein 1-like			-0.907841	1.01699e-06
268	DM-GE	SGRΔ37-2 vs 9930_5dpi	CsGy1G005120	BTB/POZ and TAZ domain-containing protein 1-like			-1.02658	0.00103128
269	DM-GE	SGRΔ37-2 vs 9930_3dpi	CsGy1G005120	BTB/POZ and TAZ domain-containing protein 1-like			-1.17743	0.000116272
270	DM-NIL	NIL-R vs NIL-S_3 dpi	CsGy1G005120	BTB/POZ and TAZ domain-containing protein 1-like			1.13129	0.00230934
271	DM-GE	SGRΔ37-2 vs 9930_5dpi	CsGy1G005140	UPF0426 protein At1g28150, chloroplastic			0.582512	0.0361318
272	DM-GE	SGRΔ37-2 vs 9930_3dpi	CsGy1G005140	UPF0426 protein At1g28150, chloroplastic			0.837226	0.00160081
273	AR-GE	SGRΔ37-2 vs 9930_5dpi	CsGy1G005180	pectinesterase 3			-0.892576	0.000703799
274	DM-GE	SGRΔ37-2 vs 9930_5dpi	CsGy1G005180	pectinesterase 3			-1.27144	0.000121737
275	DM-NIL	NIL-R vs NIL-S_5 dpi	CsGy1G005180	pectinesterase 3			-0.468356	0.0342633
276	DM-AR-GE	SGRΔ37-2 vs 9930_0 dpi	CsGy1G005190	Microtubule-associated protein RP/EB family member 1B			1.37197	0.0157924
277	DM-GE	SGRΔ37-2 vs 9930_5dpi	CsGy1G005190	Microtubule-associated protein RP/EB family member 1B			2.38257	0.0250341
278	DM-NIL	NIL-S vs NIL-S_0 dpi	CsGy1G005240	NAP1-related protein 2			0.496143	0.046238
279	AR-NIL	NIL-R vs NIL-S_3 dpi	CsGy1G005300	Glutathione s-transferase	AT5G62480	GST14, GST14B, GSTU9	0.408286	0.00531735
280	DM-AR-GE	SGRΔ37-2 vs 9930_0 dpi	CsGy1G005300	Glutathione s-transferase			-1.18126	0.00129224
281	DM-NIL	NIL-R vs NIL-S_3 dpi	CsGy1G005300	Glutathione s-transferase			-0.843597	3.34907e-07
282	AR-GE	SGRΔ37-2 vs 9930_5dpi	CsGy1G005380	Disulfide bond formation protein B 2, putative			1.08785	0.0334358
283	AR-GE	SGRΔ37-2 vs 9930_3dpi	CsGy1G005380	Disulfide bond formation protein B 2, putative			1.42098	0.00324706
284	AR-NIL	NIL-R vs NIL-S_5 dpi	CsGy1G005380	Disulfide bond formation protein B 2, putative			-0.731813	0.0484029
285	AR-NIL	NIL-R vs NIL-S_3 dpi	CsGy1G005380	Disulfide bond formation protein B 2, putative			1.53771	0.000814776
286	DM-GE	SGRΔ37-2 vs 9930_3dpi	CsGy1G005380	Disulfide bond formation protein B 2, putative			1.64519	0.01017
287	DM-GE	SGRΔ37-2 vs 9930_5dpi	CsGy1G005390	Zinc finger, Dof-type			0.627955	0.0239631
288	DM-NIL	NIL-R vs NIL-S_3 dpi	CsGy1G005400	calcium-binding protein CML30 (Probable)			-1.40552	0.0172097
289	AR-NIL	NIL-R vs NIL-S_3 dpi	CsGy1G005440	Chlorophyll a-b binding protein, chloroplastic			1.4144	0.000361698
290	AR-NIL	NIL-R vs NIL-S_0 dpi	CsGy1G005440	Chlorophyll a-b binding protein, chloroplastic			-1.11881	6.02097e-08
291	DM-AR-GE	SGRΔ37-2 vs 9930_0 dpi	CsGy1G005440	Chlorophyll a-b binding protein, chloroplastic			0.786234	0.0130305
292	DM-NIL	NIL-R vs NIL-S_5 dpi	CsGy1G005440	Chlorophyll a-b binding protein, chloroplastic	AT3G47470	LHCA4	1.49158	0.0161316
293	DM-NIL	NIL-S vs NIL-S_0 dpi	CsGy1G005440	Chlorophyll a-b binding protein, chloroplastic			-0.549213	0.00945934
294	AR-GE	SGRΔ37-2 vs 9930_3dpi	CsGy1G005460	expansin-A10			-4.43278	0.0438719
295	AR-NIL	NIL-R vs NIL-S_5 dpi	CsGy1G005480	thioredoxin-like 1-2, chloroplastic			-0.402296	0.0418685
296	AR-NIL	NIL-R vs NIL-S_0 dpi	CsGy1G005480	thioredoxin-like 1-2, chloroplastic			0.466719	0.00866559
297	DM-GE	SGRΔ37-2 vs 9930_3dpi	CsGy1G005480	thioredoxin-like 1-2, chloroplastic	AT1G08570	ACHT4	-0.708772	0.0434559
298	AR-GE	SGRΔ37-2 vs 9930_3dpi	CsGy1G005500	NAC domain-containing protein 100-like	AT5G61430	NAC046	-0.647481	0.0438248
299	AR-NIL	NIL-R vs NIL-S_5 dpi	CsGy1G005500	NAC domain-containing protein 100-like	AT5G61430	NAC046/NAC6/NAC100	-0.333971	0.0225492
300	DM-AR-GE	SGRΔ37-2 vs 9930_0 dpi	CsGy1G005500	NAC domain-containing protein 100-like			-0.822783	0.0231564
301	DM-GE	SGRΔ37-2 vs 9930_3dpi	CsGy1G005520	Ribulose-phosphate 3-epimerase			0.653298	0.0339737
302	DM-NIL	NIL-R vs NIL-S_5 dpi	CsGy1G005520	Ribulose-phosphate 3-epimerase			0.480462	0.0118747
303	AR-GE	SGRΔ37-2 vs 9930_3dpi	CsGy1G005530	pentatricopeptide repeat-containing protein At1g05750, chloroplastic-like			1.16079	0.045487
304	DM-GE	SGRΔ37-2 vs 9930_3dpi	CsGy1G005540	two-component response regulator-like APRR1			-0.480176	0.0123129
305	AR-GE	SGRΔ37-2 vs 9930_5dpi	CsGy1G005690	SNAP25 homologous protein SNAP33-like			-0.497732	0.0139532
306	DM-NIL	NIL-R vs NIL-S_5 dpi	CsGy1G005690	SNAP25 homologous protein SNAP33-like			-0.324944	0.0467798
307	DM-GE	SGRΔ37-2 vs 9930_5dpi	CsGy1G005700	Uncharacterized protein			-1.7542	2.47996e-06
308	DM-AR-GE	SGRΔ37-2 vs 9930_0 dpi	CsGy1G005740	protein LEO1 homolog			-0.567317	0.00676929
309	AR-GE	SGRΔ37-2 vs 9930_3dpi	CsGy1G005750	Chaperone protein			0.946128	0.0182428
310	DM-GE	SGRΔ37-2 vs 9930_3dpi	CsGy1G005810	ATP synthase gamma chain			0.427075	0.0123466
311	DM-GE	SGRΔ37-2 vs 9930_5dpi	CsGy1G005820	Formate hydrogenlyase subunit 5			2.18677	0.013989
312	DM-GE	SGRΔ37-2 vs 9930_3dpi	CsGy1G005820	Formate hydrogenlyase subunit 5			2.76074	0.00210618
313	AR-GE	SGRΔ37-2 vs 9930_3dpi	CsGy1G005840	glycine-rich RNA-binding protein 3, mitochondrial-like			0.392108	0.0095001
314	AR-GE	SGRΔ37-2 vs 9930_5dpi	CsGy1G005870	glycerophosphodiester phosphodiesterase GDPD6			-0.469227	0.0356677
315	DM-GE	SGRΔ37-2 vs 9930_5dpi	CsGy1G005870	glycerophosphodiester phosphodiesterase GDPD6			-0.441638	0.0200952
316	DM-AR-GE	SGRΔ37-2 vs 9930_0 dpi	CsGy1G005880	ninHormone, JA-family protein 6-like isoform X1			-0.81932	0.000474118
317	DM-NIL	NIL-S vs NIL-S_0 dpi	CsGy1G005880	ninja-family protein AFP3-like	AT1G13740	AFP2, LNJ	0.500989	0.020608
318	AR-NIL	NIL-R vs NIL-S_0 dpi	CsGy1G005900	wiskott-aldrich syndrome family protein%2C putative (DUF1118)			-0.565359	0.00413717
319	DM-GE	SGRΔ37-2 vs 9930_5dpi	CsGy1G005900	wiskott-aldrich syndrome family protein%2C putative (DUF1118)			1.30561	0.00543147
320	DM-GE	SGRΔ37-2 vs 9930_3dpi	CsGy1G005900	wiskott-aldrich syndrome family protein%2C putative (DUF1118)			1.50113	0.00129347
321	DM-NIL	NIL-R vs NIL-S_5 dpi	CsGy1G005900	wiskott-aldrich syndrome family protein%2C putative (DUF1118)			0.71946	0.000873098
322	DM-GE	SGRΔ37-2 vs 9930_5dpi	CsGy1G005930	protein LONGIFOLIA 1-like			0.798936	0.0124594
323	AR-NIL	NIL-R vs NIL-S_3 dpi	CsGy1G006000	Alpha-1,4-glucan-protein synthase [UDP-forming]			0.96801	1.63027e-05
324	DM-GE	SGRΔ37-2 vs 9930_5dpi	CsGy1G006020	squamosa promoter-binding-like protein 12 isoform X2			-0.770538	0.00957297
325	DM-NIL	NIL-R vs NIL-S_5 dpi	CsGy1G006060	Unknown Protein			0.851852	0.0338528
326	AR-GE	SGRΔ37-2 vs 9930_3dpi	CsGy1G006120	transcription factor BIM1-like isoform X3			-0.650814	0.0116913
327	AR-GE	SGRΔ37-2 vs 9930_5dpi	CsGy1G006200	calcium sensing receptor, chloroplastic			1.70448	0.0113245
328	AR-NIL	NIL-R vs NIL-S_0 dpi	CsGy1G006200	calcium sensing receptor, chloroplastic			-0.75558	0.000890575
329	DM-AR-GE	SGRΔ37-2 vs 9930_0 dpi	CsGy1G006200	calcium sensing receptor, chloroplastic			0.704131	0.0362156
330	DM-GE	SGRΔ37-2 vs 9930_5dpi	CsGy1G006200	calcium sensing receptor, chloroplastic			2.00345	5.28142e-07
331	DM-GE	SGRΔ37-2 vs 9930_3dpi	CsGy1G006200	calcium sensing receptor, chloroplastic			2.36037	2.68e-09
332	DM-NIL	NIL-S vs NIL-S_0 dpi	CsGy1G006200	calcium sensing receptor, chloroplastic			-0.479531	0.0125765
333	DM-NIL	NIL-R vs NIL-S_5 dpi	CsGy1G006200	calcium sensing receptor, chloroplastic			0.80883	0.00197768
334	AR-NIL	NIL-R vs NIL-S_3 dpi	CsGy1G006250	protein MIZU-KUSSEI 1-like			-1.26868	0.00188551
335	AR-GE	SGRΔ37-2 vs 9930_5dpi	CsGy1G006290	Peptidyl-prolyl cis-trans isomerase B			1.52609	0.0168199
336	AR-NIL	NIL-R vs NIL-S_0 dpi	CsGy1G006290	Peptidyl-prolyl cis-trans isomerase B			-1.05676	3.76119e-05
337	DM-AR-GE	SGRΔ37-2 vs 9930_0 dpi	CsGy1G006290	Peptidyl-prolyl cis-trans isomerase B			0.684727	0.0334661
338	DM-GE	SGRΔ37-2 vs 9930_3dpi	CsGy1G006290	Peptidyl-prolyl cis-trans isomerase B			2.02166	0.0396697
339	DM-NIL	NIL-R vs NIL-S_5 dpi	CsGy1G006290	Peptidyl-prolyl cis-trans isomerase B			1.84975	6.25252e-05
340	DM-GE	SGRΔ37-2 vs 9930_3dpi	CsGy1G006300	Single-stranded DNA-binding protein			0.614874	0.0317278
341	DM-GE	SGRΔ37-2 vs 9930_3dpi	CsGy1G006350	Lipase member N			-0.744776	0.000505288
342	DM-GE	SGRΔ37-2 vs 9930_5dpi	CsGy1G006350	Lipase member N			-0.947562	2.40596e-06
343	AR-GE	SGRΔ37-2 vs 9930_5dpi	CsGy1G006360	ATP-dependent Clp protease adapter protein ClpS	AT1G68660	CLPS1	1.24948	0.00649304
344	DM-GE	SGRΔ37-2 vs 9930_5dpi	CsGy1G006360	ATP-dependent Clp protease adapter protein ClpS			1.67946	0.000146637
345	DM-GE	SGRΔ37-2 vs 9930_3dpi	CsGy1G006360	ATP-dependent Clp protease adapter protein ClpS			1.88915	1.51e-05
346	DM-NIL	NIL-R vs NIL-S_3 dpi	CsGy1G006360	ATP-dependent Clp protease adapter protein ClpS			-0.57533	0.00397834
347	AR-GE	SGRΔ37-2 vs 9930_5dpi	CsGy1G006370	Eukaryotic aspartyl protease family protein			0.869172	0.00640193
348	DM-AR-GE	SGRΔ37-2 vs 9930_0 dpi	CsGy1G006370	protein ASPARTIC PROTEASE IN GUARD CELL 1-like	AT3G18490	ASPG1	0.639794	0.0154341
349	DM-GE	SGRΔ37-2 vs 9930_5dpi	CsGy1G006370	Eukaryotic aspartyl protease family protein			0.921711	0.0362077
350	AR-GE	SGRΔ37-2 vs 9930_5dpi	CsGy1G006380	Unknown Protein			1.37239	0.0487622
351	DM-NIL	NIL-R vs NIL-S_5 dpi	CsGy1G006400	Peptidyl-tRNA hydrolase, putative			0.608537	0.0273822
352	AR-NIL	NIL-R vs NIL-S_5 dpi	CsGy1G006440	hypothetical protein			-0.433256	0.00145454
353	AR-NIL	NIL-R vs NIL-S_3 dpi	CsGy1G006440	hypothetical protein			1.07393	0.000359111
354	DM-GE	SGRΔ37-2 vs 9930_5dpi	CsGy1G006440	hypothetical protein			-1.54804	4.00159e-05
355	AR-NIL	NIL-R vs NIL-S_3 dpi	CsGy1G006450	Uncharacterized protein			0.668882	0.00677093
356	AR-GE	SGRΔ37-2 vs 9930_3dpi	CsGy1G006510	transcription factor BEE 3-like			1.22387	0.0285397
357	AR-NIL	NIL-R vs NIL-S_3 dpi	CsGy1G006510	transcription factor BEE 3-like			2.39789	0.000264662
358	AR-NIL	NIL-R vs NIL-S_5 dpi	CsGy1G006530	transcription factor MYB108-like			-0.248871	0.0112146
359	DM-GE	SGRΔ37-2 vs 9930_3dpi	CsGy1G006580	AP-3 complex subunit delta			-0.658985	0.025741
360	AR-GE	SGRΔ37-2 vs 9930_3dpi	CsGy1G006620	Uncharacterized protein			3.74356	0.00285489
361	DM-NIL	NIL-R vs NIL-S_3 dpi	CsGy1G006630	protein SAR DEFICIENT 1	AT5G57580	CBP60B	-0.599679	0.00257322
362	AR-GE	SGRΔ37-2 vs 9930_3dpi	CsGy1G006770	Receptor-like protein kinase 5			0.421629	0.0330392
363	DM-NIL	NIL-R vs NIL-S_3 dpi	CsGy1G006780	Kinesin-like protein			1.26273	0.0264801
364	AR-GE	SGRΔ37-2 vs 9930_5dpi	CsGy1G006810	Uncharacterized protein			2.25793	0.0149942
365	DM-GE	SGRΔ37-2 vs 9930_5dpi	CsGy1G006820	E3 ubiquitin-protein ligase MBR2 isoform X2			0.638751	0.00617153
366	AR-GE	SGRΔ37-2 vs 9930_3dpi	CsGy1G006830	alpha/beta hydrolase family protein			-0.752202	0.0144404
367	AR-GE	SGRΔ37-2 vs 9930_5dpi	CsGy1G006850	Poly(A) polymerase	AT3G18215	A polymerase	-0.380583	0.0298634
368	DM-AR-GE	SGRΔ37-2 vs 9930_0 dpi	CsGy1G006850	Poly(A) polymerase	AT1G17980	PAPS1	-0.61089	0.00576374
369	DM-GE	SGRΔ37-2 vs 9930_3dpi	CsGy1G006880	Chaperone protein DnaJ			0.569057	0.00816522
370	AR-NIL	NIL-R vs NIL-S_3 dpi	CsGy1G006910	beta-glucosidase 44-like			0.847484	0.00111753
371	DM-NIL	NIL-S vs NIL-S_0 dpi	CsGy1G006980	Peptidylprolyl isomerase			-0.559065	0.00316755
372	DM-NIL	NIL-R vs NIL-S_5 dpi	CsGy1G006980	Peptidylprolyl isomerase			1.06992	0.000160393
373	AR-GE	SGRΔ37-2 vs 9930_5dpi	CsGy1G006990	3-oxo-5-alpha-steroid 4-dehydrogenase (DUF1295)			0.946869	0.00539052
374	DM-GE	SGRΔ37-2 vs 9930_3dpi	CsGy1G006990	3-oxo-5-alpha-steroid 4-dehydrogenase (DUF1295)			1.23481	0.0248567
375	AR-GE	SGRΔ37-2 vs 9930_5dpi	CsGy1G007000	thaumatin-like protein			3.43609	0.021963
376	AR-GE	SGRΔ37-2 vs 9930_5dpi	CsGy1G007030	phosphoethanolamine N-methyltransferase 1-like			0.763874	0.0376185
377	DM-AR-GE	SGRΔ37-2 vs 9930_0 dpi	CsGy1G007030	phosphoethanolamine N-methyltransferase 1-like			0.81751	0.0228739
378	DM-GE	SGRΔ37-2 vs 9930_3dpi	CsGy1G007030	phosphoethanolamine N-methyltransferase 1-like			0.879834	0.00124217
379	DM-NIL	NIL-R vs NIL-S_5 dpi	CsGy1G007100	Down syndrome critical region protein 3 homolog isoform X1			-0.707162	0.0301284
380	AR-NIL	NIL-R vs NIL-S_3 dpi	CsGy1G007160	ABC transporter G family member 17-like			-3.61105	0.0055417
381	DM-NIL	NIL-R vs NIL-S_3 dpi	CsGy1G007160	ABC transporter G family member 17-like			3.63397	0.0183674
382	AR-NIL	NIL-R vs NIL-S_0 dpi	CsGy1G007170	protein TIFY 6B-like isoform X1	AT3G17860	JAZ3, TIFY6B	-0.527629	0.00801224
383	DM-GE	SGRΔ37-2 vs 9930_5dpi	CsGy1G007170	protein TIFY 6B-like isoform X1	AT3G17860	JAZ3, TIFY6B	0.440068	0.011229
384	DM-GE	SGRΔ37-2 vs 9930_3dpi	CsGy1G007170	protein TIFY 6B-like isoform X1			0.500212	0.00433959
385	AR-GE	SGRΔ37-2 vs 9930_5dpi	CsGy1G007200	RNA helicase			0.670864	0.00198541
386	DM-NIL	NIL-R vs NIL-S_3 dpi	CsGy1G007200	RNA helicase			0.507927	0.0364607
387	DM-GE	SGRΔ37-2 vs 9930_5dpi	CsGy1G007210	hypothetical protein			-0.785354	0.0363834
388	AR-GE	SGRΔ37-2 vs 9930_5dpi	CsGy1G007230	Dihydroorotate dehydrogenase family protein			-0.60844	0.0258152
389	AR-GE	SGRΔ37-2 vs 9930_3dpi	CsGy1G007240	mitogen-activated protein kinase kinase 9			-0.325028	0.0328452
390	DM-GE	SGRΔ37-2 vs 9930_5dpi	CsGy1G007270	monoglyceride lipase			-1.70749	0.0470264
391	AR-GE	SGRΔ37-2 vs 9930_5dpi	CsGy1G007290	hypothetical protein			0.864823	0.0111528
392	AR-GE	SGRΔ37-2 vs 9930_3dpi	CsGy1G007300	zinc-finger homeodomain protein 9-like			1.97075	0.0216308
393	AR-GE	SGRΔ37-2 vs 9930_5dpi	CsGy1G007300	zinc-finger homeodomain protein 9-like			6.59953	7.41272e-05
394	DM-GE	SGRΔ37-2 vs 9930_5dpi	CsGy1G007300	zinc-finger homeodomain protein 9-like			5.69474	0.0284535
395	DM-NIL	NIL-R vs NIL-S_3 dpi	CsGy1G007330	ADP-ribosylation factor GTPase-activating protein AGD15 isoform X1 (Probable)			1.93552	0.0231156
396	AR-NIL	NIL-R vs NIL-S_3 dpi	CsGy1G007410	Succinate--CoA ligase [ADP-forming] subunit alpha-1, mitochondrial			0.57327	0.00120745
397	DM-GE	SGRΔ37-2 vs 9930_3dpi	CsGy1G007410	Succinate--CoA ligase [ADP-forming] subunit alpha-1, mitochondrial			0.422826	0.035269
398	AR-GE	SGRΔ37-2 vs 9930_3dpi	CsGy1G007430	aldo-keto reductase family 4 member C9-like			2.22635	0.0108721
399	AR-GE	SGRΔ37-2 vs 9930_5dpi	CsGy1G007430	aldo-keto reductase family 4 member C9-like			7.26901	1.92714e-05
400	AR-NIL	NIL-R vs NIL-S_0 dpi	CsGy1G007430	aldo-keto reductase family 4 member C9-like			-0.784976	0.000581262
401	DM-NIL	NIL-R vs NIL-S_5 dpi	CsGy1G007430	aldo-keto reductase family 4 member C9-like			2.15672	0.00219155
402	DM-GE	SGRΔ37-2 vs 9930_5dpi	CsGy1G007440	probable metal-nicotianamine transporter YSL7			0.658175	0.000195163
403	AR-GE	SGRΔ37-2 vs 9930_3dpi	CsGy1G007460	GEM-like protein 4 isoform X1			0.371673	0.0373491
404	DM-NIL	NIL-R vs NIL-S_5 dpi	CsGy1G007460	GEM-like protein 4 isoform X1			-0.290786	0.0490888
405	AR-GE	SGRΔ37-2 vs 9930_3dpi	CsGy1G007470	Tumor-related protein			-1.19384	0.0336694
406	AR-NIL	NIL-R vs NIL-S_3 dpi	CsGy1G007470	Tumor-related protein (Gy14v2.1: Kunitz family trypsin and protease inhibitor protein)			-0.696585	0.00521665
407	AR-NIL	NIL-R vs NIL-S_0 dpi	CsGy1G007470	Tumor-related protein (Gy14v2.1: Kunitz family trypsin and protease inhibitor protein)			0.796802	0.000490032
408	DM-AR-GE	SGRΔ37-2 vs 9930_0 dpi	CsGy1G007470	Tumor-related protein (Gy14v2.1: Kunitz family trypsin and protease inhibitor protein)			-1.48624	0.00137152
409	DM-GE	SGRΔ37-2 vs 9930_3dpi	CsGy1G007470	Tumor-related protein			-2.43298	3.88e-07
410	DM-GE	SGRΔ37-2 vs 9930_5dpi	CsGy1G007470	Tumor-related protein			-3.60255	1.3248e-15
411	DM-GE	SGRΔ37-2 vs 9930_5dpi	CsGy1G007480	CDT1-like protein a, chloroplastic isoform X1			-0.71477	0.0253675
412	DM-NIL	NIL-S vs NIL-S_0 dpi	CsGy1G007490	Endosomal targeting BRO1-like domain-containing protein			1.19595	5.67589e-15
413	DM-GE	SGRΔ37-2 vs 9930_5dpi	CsGy1G007520	probable aquaporin TIP3-2			-4.35617	2.14989e-05
414	AR-NIL	NIL-R vs NIL-S_3 dpi	CsGy1G007530	Ser/thr phosphatase family protein			-0.840228	0.00948217
415	AR-GE	SGRΔ37-2 vs 9930_5dpi	CsGy1G007560	hypothetical protein (DUF789)			-0.792902	0.0369779
416	DM-GE	SGRΔ37-2 vs 9930_3dpi	CsGy1G007560	hypothetical protein (DUF789)			-1.068	0.0140689
417	DM-NIL	NIL-R vs NIL-S_3 dpi	CsGy1G007560	hypothetical protein (DUF789)			1.01433	0.0234077
418	DM-AR-GE	SGRΔ37-2 vs 9930_0 dpi	CsGy1G007580	ATP-binding cassette transporter, putative			0.706694	0.0248184
419	DM-NIL	NIL-R vs NIL-S_5 dpi	CsGy1G007580	ATP-binding cassette transporter, putative			0.579155	0.0293674
420	AR-GE	SGRΔ37-2 vs 9930_5dpi	CsGy1G007620	Protein DETOXIFICATION	AT4G25640	DTX35	1.62877	0.00995839
421	AR-NIL	NIL-R vs NIL-S_0 dpi	CsGy1G007620	Protein DETOXIFICATION	AT4G25640	DTX35	-1.39524	1.75556e-05
422	AR-NIL	NIL-R vs NIL-S_0 dpi	CsGy1G007630	zerumbone synthase			-1.76693	3.84109e-07
423	AR-GE	SGRΔ37-2 vs 9930_5dpi	CsGy1G007640	Cytochrome P450			4.37793	0.00645178
424	AR-NIL	NIL-R vs NIL-S_0 dpi	CsGy1G007650	BAHD acyltransferase At5g47980-like			-1.6324	4.4582e-06
425	AR-NIL	NIL-R vs NIL-S_3 dpi	CsGy1G007690	protein kinase 2B, chloroplastic-like			-0.721096	0.00132137
426	DM-GE	SGRΔ37-2 vs 9930_5dpi	CsGy1G007690	protein kinase 2B, chloroplastic-like			-0.5881	0.0323599
427	AR-GE	SGRΔ37-2 vs 9930_5dpi	CsGy1G007700	ABC transporter A family member 7-like isoform X1			-0.471314	0.0029149
428	AR-GE	SGRΔ37-2 vs 9930_3dpi	CsGy1G007720	probable aldehyde dehydrogenase isoform X1	AT5G62530	P5CDH	-0.728798	0.0228946
429	AR-GE	SGRΔ37-2 vs 9930_5dpi	CsGy1G007720	probable aldehyde dehydrogenase isoform X1			-0.762911	0.0171961
430	AR-NIL	NIL-R vs NIL-S_3 dpi	CsGy1G007720	aldehyde dehydrogenase isoform X1 (Probable)	AT5G62530	ALDH12A1, ATP5CDH, P5CDH	-0.585632	0.00016701
431	DM-AR-GE	SGRΔ37-2 vs 9930_0 dpi	CsGy1G007720	aldehyde dehydrogenase isoform X1 (Probable)			-1.1625	1.7589e-05
432	DM-GE	SGRΔ37-2 vs 9930_3dpi	CsGy1G007720	probable aldehyde dehydrogenase isoform X1			-0.797541	0.0010146
433	DM-GE	SGRΔ37-2 vs 9930_5dpi	CsGy1G007720	probable aldehyde dehydrogenase isoform X1			-0.907697	8.43773e-05
434	AR-GE	SGRΔ37-2 vs 9930_5dpi	CsGy1G007740	Pectate lyase			1.97401	0.0288965
435	DM-GE	SGRΔ37-2 vs 9930_5dpi	CsGy1G007750	protein QUIRKY			0.630522	0.00357701
436	DM-GE	SGRΔ37-2 vs 9930_3dpi	CsGy1G007770	transmembrane protein%2C putative (DUF1118)			0.816919	0.035746
437	DM-NIL	NIL-R vs NIL-S_5 dpi	CsGy1G007770	transmembrane protein%2C putative (DUF1118)			0.56559	0.00130381
438	AR-GE	SGRΔ37-2 vs 9930_3dpi	CsGy1G007780	homeobox-leucine zipper protein HAT5-like isoform X2			-0.469845	0.0374401
439	AR-GE	SGRΔ37-2 vs 9930_5dpi	CsGy1G007780	homeobox-leucine zipper protein HAT5-like isoform X2			-0.554575	0.0141191
440	AR-NIL	NIL-R vs NIL-S_3 dpi	CsGy1G007780	homeobox-leucine zipper protein HAT5-like isoform X2			-0.461766	0.00185328
441	DM-NIL	NIL-R vs NIL-S_3 dpi	CsGy1G007780	homeobox-leucine zipper protein HAT5-like isoform X2			0.651711	2.92452e-05
442	DM-GE	SGRΔ37-2 vs 9930_3dpi	CsGy1G007790	transmembrane protein DDB_G0273707/DDB_G0273361-like			1.13463	0.0461684
443	DM-NIL	NIL-S vs NIL-S_0 dpi	CsGy1G007790	transmembrane protein DDB_G0273707/DDB_G0273361-like			-0.442418	0.0453227
444	DM-GE	SGRΔ37-2 vs 9930_3dpi	CsGy1G007800	LRR receptor-like serine/threonine-protein kinase FEI 2 isoform X1			0.675513	0.0416715
445	AR-GE	SGRΔ37-2 vs 9930_5dpi	CsGy1G007850	Plasma membrane ATPase			1.59474	0.00325581
446	AR-NIL	NIL-R vs NIL-S_5 dpi	CsGy1G007850	Plasma membrane ATPase			0.311627	0.0413139
447	DM-NIL	NIL-R vs NIL-S_5 dpi	CsGy1G007850	Plasma membrane ATPase			1.38665	3.4397e-08
448	AR-GE	SGRΔ37-2 vs 9930_3dpi	CsGy1G007890	Unknown Protein			-6.041	0.00609168
449	DM-NIL	NIL-R vs NIL-S_5 dpi	CsGy1G007910	ATP-dependent zinc metalloprotease FtsH			-0.327977	0.0288712
450	DM-NIL	NIL-R vs NIL-S_3 dpi	CsGy1G007910	ATP-dependent zinc metalloprotease FtsH			-0.726839	0.0105671
451	AR-GE	SGRΔ37-2 vs 9930_5dpi	CsGy1G007940	ATP-dependent zinc metalloprotease FtsH			1.76312	0.00351933
452	AR-GE	SGRΔ37-2 vs 9930_3dpi	CsGy1G007940	ATP-dependent zinc metalloprotease FtsH			1.31567	0.00019528
453	AR-NIL	NIL-R vs NIL-S_0 dpi	CsGy1G007940	ATP-dependent zinc metalloprotease FtsH			1.48194	0.000620275
454	AR-NIL	NIL-R vs NIL-S_3 dpi	CsGy1G007940	ATP-dependent zinc metalloprotease FtsH			0.853755	7.56477e-05
455	DM-GE	SGRΔ37-2 vs 9930_3dpi	CsGy1G007940	ATP-dependent zinc metalloprotease FtsH			0.797692	8.02e-05
456	AR-GE	SGRΔ37-2 vs 9930_3dpi	CsGy1G007960	ATP-dependent zinc metalloprotease FtsH	AT5G40010	FtSH	0.321593	0.0485159
457	DM-NIL	NIL-R vs NIL-S_5 dpi	CsGy1G007960	ATP-dependent zinc metalloprotease FtsH	AT5G62620	FtSH	-0.337862	0.00908408
458	AR-NIL	NIL-R vs NIL-S_5 dpi	CsGy1G008050	transcription factor MYB1R1			-0.278119	0.0254953
459	DM-AR-GE	SGRΔ37-2 vs 9930_0 dpi	CsGy1G008060	Pentatricopeptide repeat-containing protein At1g74850, chloroplastic			0.604639	0.0358712
460	AR-NIL	NIL-R vs NIL-S_0 dpi	CsGy1G008100	NADH-ubiquinone reductase complex 1 MLRQ subunit			0.519364	0.00508714
461	DM-GE	SGRΔ37-2 vs 9930_5dpi	CsGy1G008100	NADH-ubiquinone reductase complex 1 MLRQ subunit			-0.526948	0.0181615
462	AR-GE	SGRΔ37-2 vs 9930_5dpi	CsGy1G008140	myosin heavy chain kinase B			2.18932	0.046127
463	DM-NIL	NIL-R vs NIL-S_5 dpi	CsGy1G008150	Ribosomal RNA small subunit methyltransferase G			0.857004	0.0303154
464	AR-GE	SGRΔ37-2 vs 9930_3dpi	CsGy1G008170	putative DNA glycosylase At3g47830			0.941349	0.00923077
465	DM-NIL	NIL-R vs NIL-S_3 dpi	CsGy1G008200	D-ribose-binding periplasmic protein			1.8639	0.0489162
466	AR-NIL	NIL-R vs NIL-S_3 dpi	CsGy1G008250	NHL domain protein			-0.61779	0.00236321
467	AR-NIL	NIL-R vs NIL-S_3 dpi	CsGy1G008260	1-deoxy-D-xylulose-5-phosphate synthase			-0.685949	0.000187639
468	DM-NIL	NIL-R vs NIL-S_3 dpi	CsGy1G008260	1-deoxy-D-xylulose-5-phosphate synthase			0.561096	0.0139761
469	AR-GE	SGRΔ37-2 vs 9930_5dpi	CsGy1G008320	E3 ubiquitin-protein ligase SIS3-like isoform X1			-0.4386	0.0486749
470	DM-NIL	NIL-R vs NIL-S_5 dpi	CsGy1G008320	E3 ubiquitin-protein ligase SIS3-like isoform X1			0.429117	0.0457276
471	AR-GE	SGRΔ37-2 vs 9930_5dpi	CsGy1G008330	Protein kinase domain			1.42106	0.0391544
472	DM-GE	SGRΔ37-2 vs 9930_5dpi	CsGy1G008360	Poly [ADP-ribose] polymerase			-1.93199	0.000671095
473	DM-NIL	NIL-R vs NIL-S_5 dpi	CsGy1G008360	Poly [ADP-ribose] polymerase	AT5G62520	SRO5	-0.528052	0.0235505
474	DM-GE	SGRΔ37-2 vs 9930_3dpi	CsGy1G008410	Iron-sulfur cluster assembly protein			0.552393	0.0165453
475	DM-GE	SGRΔ37-2 vs 9930_5dpi	CsGy1G008450	triose phosphate/phosphate translocator, non-green plastid, chloroplastic			0.569481	0.0296515
476	DM-GE	SGRΔ37-2 vs 9930_3dpi	CsGy1G008460	Protein apaG			1.33306	0.00337616
477	DM-NIL	NIL-S vs NIL-S_0 dpi	CsGy1G008460	Protein apaG			-0.684705	0.0337585
478	AR-GE	SGRΔ37-2 vs 9930_5dpi	CsGy1G008480	Mitochondrial inner membrane translocase subunit Tim17/Tim22/Tim23/peroxisomal protein PMP24			0.422915	0.0300918
479	DM-GE	SGRΔ37-2 vs 9930_5dpi	CsGy1G008520	Leucine-rich repeat receptor-like protein kinase PEPR1			1.25558	5.28796e-05
480	DM-NIL	NIL-R vs NIL-S_5 dpi	CsGy1G008520	Leucine-rich repeat receptor-like protein kinase PEPR1			0.534027	0.00475009
481	AR-GE	SGRΔ37-2 vs 9930_3dpi	CsGy1G008590	NEP-interacting protein%2C putative (DUF239)			1.73924	0.000254309
482	AR-NIL	NIL-R vs NIL-S_5 dpi	CsGy1G008590	NEP-interacting protein%2C putative (DUF239)			0.373753	0.0397856
483	DM-GE	SGRΔ37-2 vs 9930_5dpi	CsGy1G008600	Unknown Protein			-0.997887	0.035531
484	AR-GE	SGRΔ37-2 vs 9930_5dpi	CsGy1G008650	oleosin 5-like			28.181	6.17911e-08
485	AR-NIL	NIL-R vs NIL-S_5 dpi	CsGy1G008700	Armadillo			0.276987	0.037008
486	AR-GE	SGRΔ37-2 vs 9930_5dpi	CsGy1G008740	protein NBR1 homolog			-0.371403	0.0307648
487	DM-GE	SGRΔ37-2 vs 9930_5dpi	CsGy1G008770	probable serine/threonine-protein kinase WNK3			-0.823823	0.00150555
488	DM-GE	SGRΔ37-2 vs 9930_3dpi	CsGy1G008810	high-affinity nitrate transporter 3.1-like			0.748061	0.0481825
489	DM-GE	SGRΔ37-2 vs 9930_3dpi	CsGy1G008890	Cytochrome P450			1.00695	0.00912641
490	DM-GE	SGRΔ37-2 vs 9930_5dpi	CsGy1G008890	Cytochrome P450			1.09793	0.00203082
491	DM-NIL	NIL-R vs NIL-S_3 dpi	CsGy1G008890	Cytochrome P450			-0.935506	0.00670088
492	AR-NIL	NIL-R vs NIL-S_5 dpi	CsGy1G008920	Cytochrome P450			-0.852196	0.00748499
493	DM-GE	SGRΔ37-2 vs 9930_3dpi	CsGy1G008930	Cytochrome P450			2.83531	0.0042764
494	DM-GE	SGRΔ37-2 vs 9930_5dpi	CsGy1G008980	LAMMER-type protein kinase AFC2			0.362888	0.0111488
495	AR-GE	SGRΔ37-2 vs 9930_5dpi	CsGy1G009050	Cytochrome P450			0.898871	0.00565691
496	DM-GE	SGRΔ37-2 vs 9930_5dpi	CsGy1G009050	Cytochrome P450			1.29545	0.00074921
497	AR-NIL	NIL-R vs NIL-S_3 dpi	CsGy1G009070	BTB/POZ and TAZ domain-containing protein 1-like			-0.70684	0.00021714
498	DM-NIL	NIL-R vs NIL-S_5 dpi	CsGy1G009070	BTB/POZ and TAZ domain-containing protein 1-like			0.361231	0.0254791
499	DM-NIL	NIL-R vs NIL-S_3 dpi	CsGy1G009070	BTB/POZ and TAZ domain-containing protein 1-like			0.582008	0.00948794
500	AR-GE	SGRΔ37-2 vs 9930_5dpi	CsGy1G009080	Pectate lyase			4.11466	0.00547181
501	DM-NIL	NIL-R vs NIL-S_5 dpi	CsGy1G009080	Pectate lyase			1.53245	2.19127e-06
502	DM-NIL	NIL-R vs NIL-S_5 dpi	CsGy1G009110	Uncharacterized protein			2.18076	0.0246655
503	AR-NIL	NIL-R vs NIL-S_3 dpi	CsGy1G009120	MA3 domain-containing protein			-0.410571	0.00687384
504	DM-GE	SGRΔ37-2 vs 9930_3dpi	CsGy1G009120	MA3 domain-containing protein			-0.611852	0.00599807
505	DM-GE	SGRΔ37-2 vs 9930_5dpi	CsGy1G009130	probable UDP-N-acetylglucosamine--peptide N-acetylglucosaminyltransferase SPINDLY			0.500579	0.0156355
506	DM-GE	SGRΔ37-2 vs 9930_5dpi	CsGy1G009140	lysine-specific demethylase REF6			0.60734	0.00700454
507	DM-AR-GE	SGRΔ37-2 vs 9930_0 dpi	CsGy1G009180	GDSL esterase/lipase			1.14435	0.00276064
508	AR-GE	SGRΔ37-2 vs 9930_5dpi	CsGy1G009190	RING-H2 finger protein ATL47-like			-1.03158	0.00583269
509	DM-NIL	NIL-R vs NIL-S_5 dpi	CsGy1G009190	RING-H2 finger protein ATL47-like			-0.599106	0.021873
510	DM-AR-GE	SGRΔ37-2 vs 9930_0 dpi	CsGy1G009260	Nucleoside diphosphate kinase			0.640254	0.0366282
511	DM-GE	SGRΔ37-2 vs 9930_3dpi	CsGy1G009260	Nucleoside diphosphate kinase			0.627216	0.0272384
512	AR-GE	SGRΔ37-2 vs 9930_5dpi	CsGy1G009270	vinorine synthase-like			5.0063	0.0201248
513	AR-GE	SGRΔ37-2 vs 9930_5dpi	CsGy1G009310	vinorine synthase-like			4.49497	0.0208345
514	AR-GE	SGRΔ37-2 vs 9930_5dpi	CsGy1G009320	hypothetical protein			5.64558	0.000117317
515	AR-NIL	NIL-R vs NIL-S_0 dpi	CsGy1G009320	hypothetical protein			0.626393	0.00312177
516	DM-NIL	NIL-R vs NIL-S_3 dpi	CsGy1G009320	hypothetical protein			0.706219	0.00118649
517	DM-NIL	NIL-R vs NIL-S_5 dpi	CsGy1G009320	hypothetical protein			1.91503	8.65492e-06
518	DM-NIL	NIL-S vs NIL-S_0 dpi	CsGy1G009320	hypothetical protein			-1.02303	3.65449e-06
519	DM-GE	SGRΔ37-2 vs 9930_3dpi	CsGy1G009330	Glyceraldehyde-3-phosphate dehydrogenase			0.608653	0.00562012
520	AR-GE	SGRΔ37-2 vs 9930_5dpi	CsGy1G009340	Amino acid transporter, transmembrane			1.27079	0.0373296
521	AR-GE	SGRΔ37-2 vs 9930_5dpi	CsGy1G009380	von willebrand factor A domain protein			2.12497	0.0302503
522	DM-NIL	NIL-S vs NIL-S_0 dpi	CsGy1G009380	von willebrand factor A domain protein			1.70702	1.70029e-06
523	DM-GE	SGRΔ37-2 vs 9930_5dpi	CsGy1G009390	4-coumarate-CoA ligase			1.10041	0.00214733
524	DM-GE	SGRΔ37-2 vs 9930_5dpi	CsGy1G009400	4-coumarate--CoA ligase-like 9			0.73694	0.0393511
525	DM-GE	SGRΔ37-2 vs 9930_3dpi	CsGy1G009410	4-coumarate-CoA ligase			1.06226	0.0145603
526	DM-GE	SGRΔ37-2 vs 9930_5dpi	CsGy1G009410	4-coumarate-CoA ligase			1.11481	0.00702886
527	AR-GE	SGRΔ37-2 vs 9930_3dpi	CsGy1G009460	Malate synthase			-2.2996	0.00205983
528	AR-NIL	NIL-R vs NIL-S_3 dpi	CsGy1G009460	Malate synthase			-1.95176	1.28778e-20
529	DM-AR-GE	SGRΔ37-2 vs 9930_0 dpi	CsGy1G009460	Malate synthase			-2.88993	8.87391e-16
530	DM-GE	SGRΔ37-2 vs 9930_5dpi	CsGy1G009460	Malate synthase			-1.65336	0.00022225
531	DM-GE	SGRΔ37-2 vs 9930_3dpi	CsGy1G009460	Malate synthase			-1.9591	9.1e-06
532	DM-NIL	NIL-R vs NIL-S_5 dpi	CsGy1G009460	Malate synthase			-0.587565	0.0106385
533	DM-GE	SGRΔ37-2 vs 9930_5dpi	CsGy1G009470	probable inactive leucine-rich repeat receptor-like protein kinase isoform X1			1.07344	0.0386427
534	DM-NIL	NIL-S vs NIL-S_0 dpi	CsGy1G009470	inactive leucine-rich repeat receptor-like protein kinase isoform X1 (Probable)			-0.712613	0.000636381
535	DM-NIL	NIL-R vs NIL-S_3 dpi	CsGy1G009480	Argininosuccinate synthase			3.02249	0.0313181
536	AR-GE	SGRΔ37-2 vs 9930_5dpi	CsGy1G009500	Argininosuccinate synthase, putative			0.482515	0.0323135
537	DM-GE	SGRΔ37-2 vs 9930_3dpi	CsGy1G009500	Argininosuccinate synthase, putative			0.565897	0.00327632
538	DM-AR-GE	SGRΔ37-2 vs 9930_0 dpi	CsGy1G009510	cycloeucalenol cycloisomerase			0.598214	0.0379462
539	DM-GE	SGRΔ37-2 vs 9930_3dpi	CsGy1G009510	cycloeucalenol cycloisomerase			0.562305	0.0200164
540	DM-AR-GE	SGRΔ37-2 vs 9930_0 dpi	CsGy1G009530	UPF0235 protein isoform X1			-0.552775	0.0479465
541	DM-NIL	NIL-R vs NIL-S_3 dpi	CsGy1G009540	Ribonucleoside-diphosphate reductase subunit beta			-0.888683	0.0231901
542	AR-GE	SGRΔ37-2 vs 9930_5dpi	CsGy1G009560	F-box protein At1g67340			-0.889739	7.05068e-05
543	DM-GE	SGRΔ37-2 vs 9930_5dpi	CsGy1G009560	F-box protein At1g67340			-1.00969	0.000650111
544	AR-GE	SGRΔ37-2 vs 9930_3dpi	CsGy1G009620	Uncharacterized protein			-0.655056	0.0323093
545	DM-AR-GE	SGRΔ37-2 vs 9930_0 dpi	CsGy1G009640	Pyridoxal phosphate-dependent transferases superfamily protein			-1.60256	0.0215136
546	DM-GE	SGRΔ37-2 vs 9930_3dpi	CsGy1G009670	thylakoid lumenal 17.9 kDa protein, chloroplastic			1.22281	0.00939833
547	AR-GE	SGRΔ37-2 vs 9930_3dpi	CsGy1G009700	squamosa promoter-binding-like protein 13A			3.16919	0.0127705
548	DM-NIL	NIL-R vs NIL-S_3 dpi	CsGy1G009700	squamosa promoter-binding-like protein 13A			-1.25507	0.0382839
549	AR-NIL	NIL-R vs NIL-S_3 dpi	CsGy1G009730	heavy metal-associated isoprenylated plant protein 3-like			-0.709416	0.00766717
550	DM-NIL	NIL-R vs NIL-S_5 dpi	CsGy1G009730	heavy metal-associated isoprenylated plant protein 3-like			0.72986	0.000940765
551	AR-GE	SGRΔ37-2 vs 9930_3dpi	CsGy1G009820	Bidirectional sugar transporter SWEET			-1.50468	0.00469747
552	AR-GE	SGRΔ37-2 vs 9930_5dpi	CsGy1G009820	Bidirectional sugar transporter SWEET			-2.0587	2.24553e-05
553	DM-GE	SGRΔ37-2 vs 9930_3dpi	CsGy1G009820	Bidirectional sugar transporter SWEET			-0.995174	0.0165193
554	DM-GE	SGRΔ37-2 vs 9930_5dpi	CsGy1G009820	Bidirectional sugar transporter SWEET			-1.4824	3.68791e-05
555	AR-NIL	NIL-R vs NIL-S_3 dpi	CsGy1G009830	Bidirectional sugar transporter SWEET			-6.21979	0.00436917
556	DM-NIL	NIL-R vs NIL-S_3 dpi	CsGy1G009830	Bidirectional sugar transporter SWEET			-5.75946	0.0389866
557	AR-GE	SGRΔ37-2 vs 9930_3dpi	CsGy1G009840	Kinase superfamily protein			0.78487	0.000858175
558	DM-AR-GE	SGRΔ37-2 vs 9930_0 dpi	CsGy1G009840	Kinase superfamily protein			0.824801	0.0226907
559	DM-GE	SGRΔ37-2 vs 9930_5dpi	CsGy1G009850	transcription factor bHLH137			4.28862	0.0448962
560	DM-NIL	NIL-R vs NIL-S_5 dpi	CsGy1G009850	transcription factor bHLH137			2.43593	0.000452062
561	AR-GE	SGRΔ37-2 vs 9930_3dpi	CsGy1G009870	transcription factor ICE1-like isoform X1			0.883456	0.0387753
562	AR-GE	SGRΔ37-2 vs 9930_5dpi	CsGy1G009870	transcription factor ICE1-like isoform X1			1.2032	0.00618028
563	DM-AR-GE	SGRΔ37-2 vs 9930_0 dpi	CsGy1G009870	transcription factor ICE1-like isoform X1			0.599132	0.0166042
564	AR-NIL	NIL-R vs NIL-S_3 dpi	CsGy1G009910	Calnexin homolog 1			0.620032	0.000130049
565	DM-GE	SGRΔ37-2 vs 9930_5dpi	CsGy1G010090	Allantoate deiminase 2			0.532692	0.0458129
566	DM-GE	SGRΔ37-2 vs 9930_5dpi	CsGy1G010100	PLATZ transcription factor family protein			-7.10618	0.00246303
567	DM-GE	SGRΔ37-2 vs 9930_5dpi	CsGy1G010120	bifunctional purine biosynthesis protein PurH			-0.71046	0.00638716
568	DM-GE	SGRΔ37-2 vs 9930_3dpi	CsGy1G010120	bifunctional purine biosynthesis protein PurH			-0.787459	0.00264665
569	AR-GE	SGRΔ37-2 vs 9930_3dpi	CsGy1G010150	Probable potassium transport system protein kup 1			-1.06714	0.00583818
570	AR-GE	SGRΔ37-2 vs 9930_5dpi	CsGy1G010150	Probable potassium transport system protein kup 1			-1.0668	0.00369897
571	DM-GE	SGRΔ37-2 vs 9930_5dpi	CsGy1G010150	Probable potassium transport system protein kup 1			-1.2477	0.00426172
572	AR-GE	SGRΔ37-2 vs 9930_5dpi	CsGy1G010160	Probable potassium transport system protein kup			-0.486706	0.0320567
573	DM-GE	SGRΔ37-2 vs 9930_5dpi	CsGy1G010180	Uncharacterized protein			1.97615	0.00687105
574	DM-GE	SGRΔ37-2 vs 9930_3dpi	CsGy1G010220	ankyrin repeat-containing protein At3g12360-like			0.575949	0.0378857
575	AR-NIL	NIL-R vs NIL-S_5 dpi	CsGy1G010260	caffeoylshikimate esterase-like			-0.239466	0.0181589
576	AR-NIL	NIL-R vs NIL-S_0 dpi	CsGy1G010260	caffeoylshikimate esterase-like			0.523407	0.00709516
577	AR-NIL	NIL-R vs NIL-S_3 dpi	CsGy1G010260	caffeoylshikimate esterase-like			-0.812332	2.19008e-05
578	DM-GE	SGRΔ37-2 vs 9930_3dpi	CsGy1G010260	caffeoylshikimate esterase-like			-0.882198	0.00410765
579	DM-GE	SGRΔ37-2 vs 9930_5dpi	CsGy1G010260	caffeoylshikimate esterase-like			-0.87055	0.0035756
580	DM-GE	SGRΔ37-2 vs 9930_5dpi	CsGy1G010270	stigma-specific STIG1-like protein 1			-10.3193	0.000843987
581	DM-NIL	NIL-R vs NIL-S_5 dpi	CsGy1G010310	Copia-like polyprotein/retrotransposon			-1.19712	0.021676
582	AR-GE	SGRΔ37-2 vs 9930_3dpi	CsGy1G010330	Uncharacterized protein			4.8892	0.0211197
583	DM-NIL	NIL-R vs NIL-S_3 dpi	CsGy1G010340	wall-associated receptor kinase-like 20			-7.22996	0.000337545
584	AR-GE	SGRΔ37-2 vs 9930_5dpi	CsGy1G010370	UBN2_3 domain-containing protein			-0.695835	0.0446886
585	AR-GE	SGRΔ37-2 vs 9930_5dpi	CsGy1G010380	p55			2.52057	0.00296727
586	DM-NIL	NIL-R vs NIL-S_5 dpi	CsGy1G010380	p55			0.622327	0.0221135
587	DM-GE	SGRΔ37-2 vs 9930_5dpi	CsGy1G010450	Aspartic proteinase			-1.12039	0.00122814
588	DM-NIL	NIL-R vs NIL-S_5 dpi	CsGy1G010450	Aspartic proteinase	AT1G11910	SUD7	-0.343463	0.043432
589	AR-GE	SGRΔ37-2 vs 9930_5dpi	CsGy1G010470	Aminomethyltransferase			1.54222	0.00694863
590	AR-NIL	NIL-R vs NIL-S_0 dpi	CsGy1G010470	Aminomethyltransferase			-0.646788	0.00407187
591	DM-GE	SGRΔ37-2 vs 9930_5dpi	CsGy1G010470	Aminomethyltransferase			1.46929	0.000830724
592	DM-GE	SGRΔ37-2 vs 9930_3dpi	CsGy1G010470	Aminomethyltransferase			2.14525	2.85e-07
593	DM-NIL	NIL-S vs NIL-S_0 dpi	CsGy1G010470	Aminomethyltransferase			-0.353495	0.0467305
594	AR-GE	SGRΔ37-2 vs 9930_3dpi	CsGy1G010490	L-ascorbate oxidase homolog			0.353451	0.0455912
595	AR-GE	SGRΔ37-2 vs 9930_3dpi	CsGy1G010500	Phosphoadenosine phosphosulfate reductase			0.928337	0.0204201
596	AR-GE	SGRΔ37-2 vs 9930_5dpi	CsGy1G010500	Phosphoadenosine phosphosulfate reductase			1.06506	0.0105822
597	AR-NIL	NIL-R vs NIL-S_3 dpi	CsGy1G010500	Phosphoadenosine phosphosulfate reductase			1.83497	5.37644e-06
598	AR-NIL	NIL-R vs NIL-S_0 dpi	CsGy1G010500	Phosphoadenosine phosphosulfate reductase			-2.634	1.11737e-07
599	DM-GE	SGRΔ37-2 vs 9930_3dpi	CsGy1G010500	Phosphoadenosine phosphosulfate reductase			2.30039	5.92e-14
600	DM-GE	SGRΔ37-2 vs 9930_5dpi	CsGy1G010530	Autophagy-related protein 8C			-0.762596	0.000382659
601	DM-GE	SGRΔ37-2 vs 9930_5dpi	CsGy1G010560	Starch synthase			0.64052	9.64361e-06
602	AR-NIL	NIL-R vs NIL-S_0 dpi	CsGy1G010570	ATP synthase gamma chain			-0.571005	0.00252787
603	DM-GE	SGRΔ37-2 vs 9930_5dpi	CsGy1G010570	ATP synthase gamma chain			1.48673	4.50722e-06
604	DM-GE	SGRΔ37-2 vs 9930_3dpi	CsGy1G010570	ATP synthase gamma chain			1.55073	2.08e-06
605	DM-NIL	NIL-R vs NIL-S_5 dpi	CsGy1G010570	ATP synthase gamma chain			0.719827	0.000567474
606	AR-GE	SGRΔ37-2 vs 9930_5dpi	CsGy1G010590	Pentatricopeptide repeat-containing protein			1.12993	0.0326928
607	DM-NIL	NIL-S vs NIL-S_0 dpi	CsGy1G010600	Peroxidase			0.373911	0.0424817
608	DM-GE	SGRΔ37-2 vs 9930_5dpi	CsGy1G010620	senescence regulator (Protein of unknown function%2C DUF584)			6.99573	0.00178871
609	AR-NIL	NIL-R vs NIL-S_0 dpi	CsGy1G010650	hypothetical protein			-0.638352	0.00745131
610	DM-AR-GE	SGRΔ37-2 vs 9930_0 dpi	CsGy1G010650	hypothetical protein			0.843743	0.0020859
611	DM-GE	SGRΔ37-2 vs 9930_5dpi	CsGy1G010650	hypothetical protein			0.965103	0.0132769
612	AR-GE	SGRΔ37-2 vs 9930_5dpi	CsGy1G010660	UPF0051 protein ABCI8, chloroplastic			-0.696168	0.000248499
613	DM-GE	SGRΔ37-2 vs 9930_3dpi	CsGy1G010670	polyadenylate-binding protein RBP45-like			-0.572721	0.00199556
614	DM-GE	SGRΔ37-2 vs 9930_5dpi	CsGy1G010680	15.4 kDa class V heat shock protein			0.569378	0.0156081
615	DM-GE	SGRΔ37-2 vs 9930_3dpi	CsGy1G010680	15.4 kDa class V heat shock protein			0.885066	5.34e-05
616	DM-NIL	NIL-S vs NIL-S_0 dpi	CsGy1G010680	15.4 kDa class V heat shock protein			-0.581895	0.0150255
617	DM-GE	SGRΔ37-2 vs 9930_3dpi	CsGy1G010780	beta-glucosidase 47			0.635569	0.0220511
618	DM-GE	SGRΔ37-2 vs 9930_5dpi	CsGy1G010780	beta-glucosidase 47			1.06808	7.21456e-06
619	AR-GE	SGRΔ37-2 vs 9930_5dpi	CsGy1G010830	CRIB domain-containing protein RIC10-like			1.87108	0.00241581
620	DM-NIL	NIL-R vs NIL-S_5 dpi	CsGy1G010830	CRIB domain-containing protein RIC10-like			1.07162	0.0066415
621	DM-NIL	NIL-R vs NIL-S_3 dpi	CsGy1G010850	Xyloglucan endotransglucosylase/hydrolase			1.0098	0.0403168
622	DM-GE	SGRΔ37-2 vs 9930_3dpi	CsGy1G010900	transmembrane protein			-1.38696	0.000188525
623	DM-NIL	NIL-R vs NIL-S_5 dpi	CsGy1G010970	cysteine-rich receptor-like protein kinase 10			-0.349522	0.0404371
624	AR-NIL	NIL-R vs NIL-S_3 dpi	CsGy1G010990	cysteine-rich receptor-like protein kinase 10			0.571046	0.00064369
625	DM-GE	SGRΔ37-2 vs 9930_3dpi	CsGy1G010990	cysteine-rich receptor-like protein kinase 10			0.530369	0.0300377
626	DM-GE	SGRΔ37-2 vs 9930_5dpi	CsGy1G010990	cysteine-rich receptor-like protein kinase 10			0.509226	0.0279691
627	DM-NIL	NIL-R vs NIL-S_3 dpi	CsGy1G011000	Cysteine-rich repeat secretory protein 1			-5.82996	0.038128
628	AR-NIL	NIL-R vs NIL-S_3 dpi	CsGy1G011010	cysteine-rich repeat secretory protein 21 (putative)			0.90271	0.00204786
629	AR-NIL	NIL-R vs NIL-S_5 dpi	CsGy1G011020	Transposon Ty3-I Gag-Pol polyprotein			0.684326	0.00305735
630	DM-GE	SGRΔ37-2 vs 9930_5dpi	CsGy1G011020	Transposon Ty3-I Gag-Pol polyprotein			1.48791	3.56693e-05
631	AR-GE	SGRΔ37-2 vs 9930_3dpi	CsGy1G011030	cysteine-rich receptor-like protein kinase 29			0.577985	0.00555978
632	DM-GE	SGRΔ37-2 vs 9930_3dpi	CsGy1G011080	Sulfite exporter TauE/SafE family protein, putative			-0.939527	0.0138863
633	AR-NIL	NIL-R vs NIL-S_3 dpi	CsGy1G011090	cysteine-rich receptor-like protein kinase 28			1.11242	0.00215572
634	DM-NIL	NIL-R vs NIL-S_3 dpi	CsGy1G011090	cysteine-rich receptor-like protein kinase 28			-1.98193	0.00159964
635	AR-NIL	NIL-R vs NIL-S_0 dpi	CsGy1G011130	cysteine-rich receptor-like protein kinase 28			0.949932	0.00712052
636	DM-NIL	NIL-R vs NIL-S_3 dpi	CsGy1G011130	cysteine-rich receptor-like protein kinase 28			-0.906171	0.00467171
637	DM-NIL	NIL-R vs NIL-S_5 dpi	CsGy1G011150	Thioredoxin			0.600726	0.000199992
638	AR-GE	SGRΔ37-2 vs 9930_5dpi	CsGy1G011170	oxygen-evolving enhancer protein 3-2, chloroplastic			1.04695	0.0447744
639	AR-NIL	NIL-R vs NIL-S_0 dpi	CsGy1G011170	oxygen-evolving enhancer protein 3-2, chloroplastic			-0.55684	0.00301363
640	DM-GE	SGRΔ37-2 vs 9930_3dpi	CsGy1G011170	oxygen-evolving enhancer protein 3-2, chloroplastic			1.82646	6.5e-05
641	DM-NIL	NIL-S vs NIL-S_0 dpi	CsGy1G011170	oxygen-evolving enhancer protein 3-2, chloroplastic			-0.395173	0.0336083
642	DM-NIL	NIL-R vs NIL-S_5 dpi	CsGy1G011170	oxygen-evolving enhancer protein 3-2, chloroplastic			1.03531	1.08229e-06
643	DM-AR-GE	SGRΔ37-2 vs 9930_0 dpi	CsGy1G011180	transmembrane protein%2C putative (DUF1218)			1.4447	0.00518184
644	AR-GE	SGRΔ37-2 vs 9930_5dpi	CsGy1G011220	Eukaryotic translation initiation factor-related, putative isoform 1			-0.470726	0.0191895
645	AR-NIL	NIL-R vs NIL-S_3 dpi	CsGy1G011220	Eukaryotic translation initiation factor-related, putative isoform 1			-0.446267	0.00249527
646	DM-AR-GE	SGRΔ37-2 vs 9930_0 dpi	CsGy1G011220	Eukaryotic translation initiation factor-related, putative isoform 1			-0.637901	0.0257895
647	DM-NIL	NIL-R vs NIL-S_3 dpi	CsGy1G011220	Eukaryotic translation initiation factor-related, putative isoform 1			0.828618	1.58909e-07
648	AR-GE	SGRΔ37-2 vs 9930_3dpi	CsGy1G011250	(3S,6E)-nerolidol synthase 1-like			-2.21632	0.00999802
649	AR-GE	SGRΔ37-2 vs 9930_5dpi	CsGy1G011270	(3S,6E)-nerolidol synthase 1-like			6.91745	0.00118134
650	DM-AR-GE	SGRΔ37-2 vs 9930_0 dpi	CsGy1G011280	(3S,6E)-nerolidol synthase 1-like			1.49058	0.0173425
651	DM-GE	SGRΔ37-2 vs 9930_5dpi	CsGy1G011330	G-type lectin S-receptor-like Serine/Threonine-kinase			0.913625	0.00206264
652	DM-NIL	NIL-R vs NIL-S_5 dpi	CsGy1G011330	G-type lectin S-receptor-like Serine/Threonine-kinase			0.458692	0.0295413
653	DM-NIL	NIL-R vs NIL-S_5 dpi	CsGy1G011340	Protein DETOXIFICATION	AT3G21690	AT5G51070	1.03908	0.00364696
654	AR-NIL	NIL-R vs NIL-S_5 dpi	CsGy1G011400	G-type lectin S-receptor-like serine/threonine-protein kinase isoform X1			1.0976	0.0300883
655	DM-GE	SGRΔ37-2 vs 9930_3dpi	CsGy1G011440	receptor-like serine/threonine-protein kinase SD1-8			-2.16603	0.0323066
656	DM-NIL	NIL-R vs NIL-S_3 dpi	CsGy1G011460	S-domain-1 13			-4.86509	0.0342787
657	AR-GE	SGRΔ37-2 vs 9930_5dpi	CsGy1G011470	Putative serine/threonine-protein kinase receptor			-1.12324	0.0229714
658	DM-NIL	NIL-R vs NIL-S_5 dpi	CsGy1G011470	serine/threonine-protein kinase receptor (putative)			-0.831801	0.0106196
659	AR-GE	SGRΔ37-2 vs 9930_5dpi	CsGy1G011500	G-type lectin S-receptor-like serine/threonine-protein kinase At1g11330			-0.550088	0.00604772
660	AR-GE	SGRΔ37-2 vs 9930_3dpi	CsGy1G011580	Uncharacterized protein			-4.69372	0.0337746
661	AR-GE	SGRΔ37-2 vs 9930_5dpi	CsGy1G011590	Sugar transporter, putative			-0.60513	0.0166213
662	DM-GE	SGRΔ37-2 vs 9930_3dpi	CsGy1G011590	Sugar transporter, putative			-0.987403	0.00218193
663	DM-GE	SGRΔ37-2 vs 9930_5dpi	CsGy1G011590	Sugar transporter, putative			-1.38274	2.43249e-06
664	DM-GE	SGRΔ37-2 vs 9930_5dpi	CsGy1G011610	external alternative NAD(P)H-ubiquinone oxidoreductase B2, mitochondrial			-1.10376	0.00744846
665	DM-AR-GE	SGRΔ37-2 vs 9930_0 dpi	CsGy1G011640	Cotton fiber expressed protein			-1.46693	0.00731964
666	DM-GE	SGRΔ37-2 vs 9930_3dpi	CsGy1G011650	transmembrane protein 184C			0.581027	0.0146129
667	DM-NIL	NIL-R vs NIL-S_3 dpi	CsGy1G011660	endonuclease 1	AT1G11190	BFN1	-1.21659	0.0157544
668	DM-NIL	NIL-R vs NIL-S_5 dpi	CsGy1G011670	PAP-specific phosphatase HAL2-like			0.48461	0.0260817
669	DM-GE	SGRΔ37-2 vs 9930_5dpi	CsGy1G011720	CTTNBP 2 amino-terminal-like protein			1.36161	0.0156457
670	DM-GE	SGRΔ37-2 vs 9930_5dpi	CsGy1G011780	Toll-Interleukin-Resistance (TIR) domain family protein			-2.77092	0.00875321
671	DM-GE	SGRΔ37-2 vs 9930_5dpi	CsGy1G011790	Hydroxyproline-rich glycoprotein family protein			-1.9219	3.70956e-06
672	DM-GE	SGRΔ37-2 vs 9930_5dpi	CsGy1G011870	Uncharacterized protein			-3.84016	0.00103208
673	AR-GE	SGRΔ37-2 vs 9930_3dpi	CsGy1G011880	polyphenol oxidase, chloroplastic-like			-2.45696	0.00731775
674	DM-NIL	NIL-R vs NIL-S_3 dpi	CsGy1G011900	lactosylceramide 4-alpha-galactosyltransferase			0.935781	0.0170391
675	DM-NIL	NIL-R vs NIL-S_5 dpi	CsGy1G011950	serine/threonine-protein kinase (putative)			-0.474841	0.0187218
676	AR-GE	SGRΔ37-2 vs 9930_5dpi	CsGy1G012000	sphingolipid delta(4)-desaturase DES1-like			1.62026	0.00925929
677	DM-GE	SGRΔ37-2 vs 9930_5dpi	CsGy1G012000	sphingolipid delta(4)-desaturase DES1-like			1.81849	0.00749077
678	AR-GE	SGRΔ37-2 vs 9930_5dpi	CsGy1G012090	E3 ubiquitin-protein ligase RMA1H1-like			-0.953111	0.0102
679	DM-NIL	NIL-R vs NIL-S_5 dpi	CsGy1G012120	Phosphoglycerate mutase, putative			0.711037	0.000800614
680	AR-GE	SGRΔ37-2 vs 9930_5dpi	CsGy1G012140	DUF2921 domain-containing protein			-0.469973	0.014375
681	DM-GE	SGRΔ37-2 vs 9930_3dpi	CsGy1G012160	Lectin-receptor like protein kinase 3			-0.88064	0.0449033
682	DM-GE	SGRΔ37-2 vs 9930_5dpi	CsGy1G012160	Lectin-receptor like protein kinase 3			-1.01842	0.0102557
683	AR-GE	SGRΔ37-2 vs 9930_5dpi	CsGy1G012170	sugar phosphate exchanger%2C putative (DUF506)			-1.17478	0.0249424
684	AR-NIL	NIL-R vs NIL-S_3 dpi	CsGy1G012170	sugar phosphate exchanger%2C putative (DUF506)			-0.964782	0.000699815
685	AR-NIL	NIL-R vs NIL-S_0 dpi	CsGy1G012170	sugar phosphate exchanger%2C putative (DUF506)			0.728964	0.000113357
686	DM-GE	SGRΔ37-2 vs 9930_3dpi	CsGy1G012170	sugar phosphate exchanger%2C putative (DUF506)			-1.73597	0.00463257
687	DM-GE	SGRΔ37-2 vs 9930_5dpi	CsGy1G012170	sugar phosphate exchanger%2C putative (DUF506)			-2.09555	0.000282116
688	DM-NIL	NIL-R vs NIL-S_3 dpi	CsGy1G012170	sugar phosphate exchanger%2C putative (DUF506)			3.76338	0.000319679
689	DM-GE	SGRΔ37-2 vs 9930_5dpi	CsGy1G012190	Protein kinase (PK)			-0.856319	0.0453537
690	DM-NIL	NIL-R vs NIL-S_5 dpi	CsGy1G012190	Protein kinase (PK)			-0.52561	0.0103993
691	DM-GE	SGRΔ37-2 vs 9930_5dpi	CsGy1G012210	VQ motif-containing protein 4 isoform X2			1.19845	0.00877561
692	AR-NIL	NIL-R vs NIL-S_3 dpi	CsGy1G012220	LOW QUALITY PROTEIN: protein SMG7L			-0.469569	0.00589968
693	DM-GE	SGRΔ37-2 vs 9930_5dpi	CsGy1G012220	LOW QUALITY PROTEIN: protein SMG7L			-0.645518	0.0313858
694	DM-GE	SGRΔ37-2 vs 9930_3dpi	CsGy1G012220	LOW QUALITY PROTEIN: protein SMG7L			-1.28559	1.38e-06
695	DM-NIL	NIL-S vs NIL-S_0 dpi	CsGy1G012220	LOW QUALITY PROTEIN: protein SMG7L			0.647064	0.00166971
696	DM-GE	SGRΔ37-2 vs 9930_3dpi	CsGy1G012270	Mitochondrial substrate carrier family protein			0.987389	0.0243736
697	DM-GE	SGRΔ37-2 vs 9930_5dpi	CsGy1G012320	receptor like protein 4			0.467378	0.0160169
698	AR-GE	SGRΔ37-2 vs 9930_3dpi	CsGy1G012330	ethylene-responsive transcription factor 12	AT1G28360	ERF12	0.683255	0.0308563
699	AR-GE	SGRΔ37-2 vs 9930_5dpi	CsGy1G012330	ethylene-responsive transcription factor 12			1.29696	0.00506734
700	AR-NIL	NIL-R vs NIL-S_5 dpi	CsGy1G012360	ethylene-responsive transcription factor 8	AT3G15210	ERF4, RAP2.5	0.88422	0.0247157
701	AR-GE	SGRΔ37-2 vs 9930_5dpi	CsGy1G012380	MACPF domain-containing protein NSL1-like			-0.824066	0.00296367
702	DM-GE	SGRΔ37-2 vs 9930_5dpi	CsGy1G012380	MACPF domain-containing protein NSL1-like			-0.934318	0.0172421
703	AR-NIL	NIL-R vs NIL-S_5 dpi	CsGy1G012430	HAESA-like 1			-0.253728	0.0429768
704	DM-GE	SGRΔ37-2 vs 9930_5dpi	CsGy1G012430	HAESA-like 1			0.897337	0.0217272
705	AR-GE	SGRΔ37-2 vs 9930_5dpi	CsGy1G012450	NAC domain-containing protein 73-like			-1.01598	0.0269968
706	DM-GE	SGRΔ37-2 vs 9930_3dpi	CsGy1G012450	NAC domain-containing protein 73-like			-1.4112	0.0332167
707	DM-GE	SGRΔ37-2 vs 9930_5dpi	CsGy1G012450	NAC domain-containing protein 73-like			-1.51987	0.011229
708	DM-GE	SGRΔ37-2 vs 9930_5dpi	CsGy1G012460	GDSL esterase/lipase			0.81137	0.00477102
709	AR-NIL	NIL-R vs NIL-S_5 dpi	CsGy1G012540	protein SDA1 homolog			0.269404	0.0463535
710	DM-GE	SGRΔ37-2 vs 9930_5dpi	CsGy1G012540	protein SDA1 homolog			0.45907	0.0386933
711	DM-GE	SGRΔ37-2 vs 9930_3dpi	CsGy1G012570	Mitogen-activated protein kinase			1.22853	0.000666671
712	DM-GE	SGRΔ37-2 vs 9930_5dpi	CsGy1G012570	Mitogen-activated protein kinase			1.32404	0.000108426
713	DM-GE	SGRΔ37-2 vs 9930_5dpi	CsGy1G012650	4-hydroxy-3-methylbut-2-en-1-yl diphosphate synthase			0.528757	0.00889641
714	AR-GE	SGRΔ37-2 vs 9930_5dpi	CsGy1G012680	Uncharacterized protein			0.425736	0.0497136
715	DM-GE	SGRΔ37-2 vs 9930_3dpi	CsGy1G012680	Uncharacterized protein			0.721239	0.00440493
716	DM-NIL	NIL-R vs NIL-S_5 dpi	CsGy1G012680	Uncharacterized protein			0.417844	0.00914067
717	DM-NIL	NIL-S vs NIL-S_0 dpi	CsGy1G012680	Uncharacterized protein			-0.686871	0.00777346
718	DM-NIL	NIL-R vs NIL-S_3 dpi	CsGy1G012680	Uncharacterized protein			-0.80433	0.000223269
719	DM-GE	SGRΔ37-2 vs 9930_5dpi	CsGy1G012700	RING/U-box superfamily protein			0.689019	0.0204899
720	AR-NIL	NIL-R vs NIL-S_3 dpi	CsGy1G012750	Beta-galactosidase			0.463341	0.00899931
721	DM-GE	SGRΔ37-2 vs 9930_3dpi	CsGy1G012750	Beta-galactosidase			0.65999	0.00653052
722	DM-GE	SGRΔ37-2 vs 9930_5dpi	CsGy1G012750	Beta-galactosidase			0.755891	0.000814178
723	DM-NIL	NIL-R vs NIL-S_3 dpi	CsGy1G012750	Beta-galactosidase			-0.600054	0.00323186
724	DM-NIL	NIL-R vs NIL-S_5 dpi	CsGy1G012770	Laccase	AT5G60020	LAC17	1.73038	0.0396684
725	DM-NIL	NIL-R vs NIL-S_3 dpi	CsGy1G012770	Laccase			0.937507	0.0192832
726	AR-NIL	NIL-R vs NIL-S_3 dpi	CsGy1G012780	fasciclin-like arabinogalactan protein 12			1.37007	0.00361262
727	DM-GE	SGRΔ37-2 vs 9930_5dpi	CsGy1G012780	fasciclin-like arabinogalactan protein 12			2.16677	0.0499334
728	DM-GE	SGRΔ37-2 vs 9930_3dpi	CsGy1G012780	fasciclin-like arabinogalactan protein 12			3.04739	0.00226637
729	AR-NIL	NIL-R vs NIL-S_3 dpi	CsGy1G012830	MLO-like protein			0.581464	0.00332964
730	DM-NIL	NIL-R vs NIL-S_5 dpi	CsGy1G012840	LRR receptor-like serine/threonine-protein kinase RKF3 (Probable)			-0.385573	0.0361534
731	AR-GE	SGRΔ37-2 vs 9930_5dpi	CsGy1G012900	pentatricopeptide repeat-containing protein At2g27800, mitochondrial-like			0.97648	0.0179637
732	AR-GE	SGRΔ37-2 vs 9930_5dpi	CsGy1G013010	interactor of constitutive active ROPs 3-like			0.923207	0.0316245
733	DM-AR-GE	SGRΔ37-2 vs 9930_0 dpi	CsGy1G013010	interactor of constitutive active ROPs 3-like			0.62143	0.0113886
734	AR-GE	SGRΔ37-2 vs 9930_5dpi	CsGy1G013060	probable glucuronoxylan glucuronosyltransferase F8H			-0.967866	0.00215569
735	AR-NIL	NIL-R vs NIL-S_3 dpi	CsGy1G013060	glucuronoxylan glucuronosyltransferase F8H (Probable)			-0.955223	8.64633e-05
736	DM-GE	SGRΔ37-2 vs 9930_3dpi	CsGy1G013060	probable glucuronoxylan glucuronosyltransferase F8H			-0.64716	0.0381118
737	DM-GE	SGRΔ37-2 vs 9930_5dpi	CsGy1G013060	probable glucuronoxylan glucuronosyltransferase F8H			-0.764894	0.00687195
738	AR-GE	SGRΔ37-2 vs 9930_5dpi	CsGy1G013070	50S ribosomal protein L9			0.971574	0.0122733
739	DM-AR-GE	SGRΔ37-2 vs 9930_0 dpi	CsGy1G013070	50S ribosomal protein L9			0.630951	0.0432159
740	DM-GE	SGRΔ37-2 vs 9930_3dpi	CsGy1G013070	50S ribosomal protein L9			1.05342	0.0161597
741	DM-NIL	NIL-R vs NIL-S_5 dpi	CsGy1G013070	50S ribosomal protein L9			0.505582	0.021954
742	DM-NIL	NIL-R vs NIL-S_3 dpi	CsGy1G013130	pentatricopeptide repeat-containing protein At5g59900 (putative)			0.68131	0.0368888
743	DM-NIL	NIL-R vs NIL-S_5 dpi	CsGy1G013240	arp2/3 complex-activating protein rickA			1.68966	0.0168824
744	DM-NIL	NIL-R vs NIL-S_3 dpi	CsGy1G013310	High-affinity nitrate transporter			-5.75898	0.0359627
745	DM-GE	SGRΔ37-2 vs 9930_5dpi	CsGy1G013330	ATP-binding cassette transporter, putative			0.623104	0.03999
746	AR-GE	SGRΔ37-2 vs 9930_3dpi	CsGy1G013370	Pentatricopeptide repeat			1.03499	0.0294137
747	AR-GE	SGRΔ37-2 vs 9930_3dpi	CsGy1G013490	Carboxypeptidase			1.52151	2.73731e-06
748	AR-NIL	NIL-R vs NIL-S_3 dpi	CsGy1G013490	Carboxypeptidase			0.840312	0.00330818
749	DM-NIL	NIL-R vs NIL-S_3 dpi	CsGy1G013490	Carboxypeptidase			0.711769	0.00195378
750	AR-NIL	NIL-R vs NIL-S_3 dpi	CsGy1G013520	Xyloglucan endotransglucosylase/hydrolase			-2.45741	0.00752233
751	DM-NIL	NIL-R vs NIL-S_3 dpi	CsGy1G013520	Xyloglucan endotransglucosylase/hydrolase			-1.55501	0.0237677
752	AR-GE	SGRΔ37-2 vs 9930_5dpi	CsGy1G013540	p-loop NTPase domain-containing protein LPA1 homolog 1-like			1.66553	0.00397688
753	AR-GE	SGRΔ37-2 vs 9930_5dpi	CsGy1G013630	alpha carbonic anhydrase 7-like			4.31274	0.000900819
754	DM-GE	SGRΔ37-2 vs 9930_5dpi	CsGy1G013650	alpha carbonic anhydrase 7-like			7.50651	6.35528e-05
755	DM-GE	SGRΔ37-2 vs 9930_3dpi	CsGy1G013650	alpha carbonic anhydrase 7-like			5.16815	5.77e-06
756	AR-GE	SGRΔ37-2 vs 9930_5dpi	CsGy1G013670	alpha carbonic anhydrase 7-like			1.55385	0.0171272
757	AR-NIL	NIL-R vs NIL-S_3 dpi	CsGy1G013670	alpha carbonic anhydrase 7-like			1.10453	0.000129488
758	DM-GE	SGRΔ37-2 vs 9930_5dpi	CsGy1G013670	alpha carbonic anhydrase 7-like			3.52821	4.56115e-07
759	DM-GE	SGRΔ37-2 vs 9930_3dpi	CsGy1G013670	alpha carbonic anhydrase 7-like			3.92506	2.03e-08
760	DM-GE	SGRΔ37-2 vs 9930_5dpi	CsGy1G013680	sulfite oxidase-like			0.659559	0.00804871
761	DM-AR-GE	SGRΔ37-2 vs 9930_0 dpi	CsGy1G013700	Cystatin Hv-CPI6			1.50266	0.00252088
762	DM-AR-GE	SGRΔ37-2 vs 9930_0 dpi	CsGy1G013750	Zinc finger (C3HC4-type RING finger) family protein			-0.456212	0.038926
763	AR-GE	SGRΔ37-2 vs 9930_3dpi	CsGy1G013770	glycosyltransferase family protein 2			1.77396	0.0148494
764	DM-GE	SGRΔ37-2 vs 9930_5dpi	CsGy1G013770	glycosyltransferase family protein 2			-2.70993	0.00660019
765	AR-GE	SGRΔ37-2 vs 9930_3dpi	CsGy1G013800	protein-tyrosine sulfotransferase isoform X1			0.915885	0.021353
766	DM-NIL	NIL-R vs NIL-S_3 dpi	CsGy1G013850	double-stranded RNA-binding protein 2			0.989632	6.34253e-05
767	AR-GE	SGRΔ37-2 vs 9930_5dpi	CsGy1G013910	Zinc finger, C2H2			-0.959506	0.0356806
768	DM-NIL	NIL-R vs NIL-S_3 dpi	CsGy1G013910	Zinc finger, C2H2			-1.89813	0.0262863
769	AR-GE	SGRΔ37-2 vs 9930_3dpi	CsGy1G013920	Histone H2B			0.567279	0.0187035
770	AR-GE	SGRΔ37-2 vs 9930_5dpi	CsGy1G013920	Histone H2B			0.636789	0.011166
771	DM-GE	SGRΔ37-2 vs 9930_3dpi	CsGy1G013920	Histone H2B			0.844939	0.00129347
772	AR-GE	SGRΔ37-2 vs 9930_3dpi	CsGy1G013940	pheophorbide a oxygenase, chloroplastic	AT3G44880	PAO	-0.851844	0.00498347
773	AR-GE	SGRΔ37-2 vs 9930_5dpi	CsGy1G013960	Histone H2B			0.76187	0.00751755
774	DM-GE	SGRΔ37-2 vs 9930_3dpi	CsGy1G013960	Histone H2B			0.906552	0.000196024
775	DM-NIL	NIL-S vs NIL-S_0 dpi	CsGy1G013960	Histone H2B			-0.551414	0.0404785
776	DM-GE	SGRΔ37-2 vs 9930_3dpi	CsGy1G013980	Cyclin-dependent kinases regulatory subunit			0.66217	0.00869769
777	AR-GE	SGRΔ37-2 vs 9930_5dpi	CsGy1G014040	Cyclin-dependent protein kinase inhibitor SMR4			2.20948	0.0342511
778	AR-GE	SGRΔ37-2 vs 9930_3dpi	CsGy1G014100	protein argonaute 5			0.542434	0.00292735
779	DM-NIL	NIL-R vs NIL-S_5 dpi	CsGy1G014100	protein argonaute 5			-0.347639	0.0116376
780	DM-NIL	NIL-R vs NIL-S_3 dpi	CsGy1G014100	protein argonaute 5	AT2G27880	AGO5	-0.707367	0.00821094
781	AR-GE	SGRΔ37-2 vs 9930_5dpi	CsGy1G014140	pentatricopeptide repeat-containing protein At2g01860			0.660931	0.0239011
782	AR-NIL	NIL-R vs NIL-S_0 dpi	CsGy1G014140	pentatricopeptide repeat-containing protein At2g01860			-0.612758	0.00955119
783	DM-AR-GE	SGRΔ37-2 vs 9930_0 dpi	CsGy1G014140	pentatricopeptide repeat-containing protein At2g01860			0.591965	0.0234992
784	DM-GE	SGRΔ37-2 vs 9930_5dpi	CsGy1G014140	pentatricopeptide repeat-containing protein At2g01860			1.09022	0.00665056
785	AR-GE	SGRΔ37-2 vs 9930_5dpi	CsGy1G014210	Carboxypeptidase			0.476353	0.0212275
786	AR-GE	SGRΔ37-2 vs 9930_3dpi	CsGy1G014210	Carboxypeptidase			0.433306	0.0136055
787	DM-GE	SGRΔ37-2 vs 9930_5dpi	CsGy1G014260	Arogenate dehydratase			-2.17561	0.0233004
788	AR-NIL	NIL-R vs NIL-S_3 dpi	CsGy1G014270	Arogenate dehydratase			0.550352	0.00879992
789	DM-GE	SGRΔ37-2 vs 9930_3dpi	CsGy1G014280	nucleobase-ascorbate transporter 12			0.824122	0.00596248
790	DM-GE	SGRΔ37-2 vs 9930_5dpi	CsGy1G014280	nucleobase-ascorbate transporter 12			1.95954	5.83391e-14
791	DM-GE	SGRΔ37-2 vs 9930_5dpi	CsGy1G014340	CBS domain-containing protein CBSX1, chloroplastic-like			0.876615	0.0203941
792	DM-NIL	NIL-R vs NIL-S_5 dpi	CsGy1G014400	histidine-containing phosphotransfer protein 5-like			3.90204	0.0368873
793	AR-GE	SGRΔ37-2 vs 9930_3dpi	CsGy1G014420	Collagen alpha-3(IX) chain			1.71182	0.0119952
794	AR-NIL	NIL-R vs NIL-S_0 dpi	CsGy1G014420	Collagen alpha-3(IX) chain			-1.26031	0.000378907
795	AR-NIL	NIL-R vs NIL-S_3 dpi	CsGy1G014420	Collagen alpha-3(IX) chain			1.70041	9.74098e-05
796	DM-GE	SGRΔ37-2 vs 9930_5dpi	CsGy1G014420	Collagen alpha-3(IX) chain			1.69916	0.024143
797	DM-GE	SGRΔ37-2 vs 9930_3dpi	CsGy1G014420	Collagen alpha-3(IX) chain			1.91543	0.0112975
798	AR-NIL	NIL-R vs NIL-S_5 dpi	CsGy1G014520	alpha/beta-Hydrolases superfamily protein			2.23492	9.57051e-05
799	DM-GE	SGRΔ37-2 vs 9930_3dpi	CsGy1G014580	Ribosomal protein			0.626758	0.0452221
800	DM-GE	SGRΔ37-2 vs 9930_5dpi	CsGy1G014590	Ferredoxin			-1.21503	3.46383e-07
801	AR-NIL	NIL-R vs NIL-S_5 dpi	CsGy1G014630	protein ROOT PRIMORDIUM DEFECTIVE 1			0.414016	0.030277
802	AR-GE	SGRΔ37-2 vs 9930_5dpi	CsGy1G014670	senescence regulator (Protein of unknown function%2C DUF584)			0.67884	0.0232838
803	DM-GE	SGRΔ37-2 vs 9930_3dpi	CsGy1G014700	protein FAF-like, chloroplastic			6.30185	0.000202083
804	AR-GE	SGRΔ37-2 vs 9930_5dpi	CsGy1G014740	NF-kappa-B inhibitor-like protein			1.08621	0.00737199
805	DM-NIL	NIL-R vs NIL-S_5 dpi	CsGy1G014740	NF-kappa-B inhibitor-like protein			0.563326	0.0394225
806	AR-GE	SGRΔ37-2 vs 9930_5dpi	CsGy1G014780	photosystem I subunit O			1.62341	0.011654
807	AR-NIL	NIL-R vs NIL-S_3 dpi	CsGy1G014780	photosystem I subunit O			0.595485	0.00116004
808	AR-NIL	NIL-R vs NIL-S_0 dpi	CsGy1G014780	photosystem I subunit O			-0.685634	0.00112518
809	DM-AR-GE	SGRΔ37-2 vs 9930_0 dpi	CsGy1G014780	photosystem I subunit O			0.472728	0.0127148
810	DM-GE	SGRΔ37-2 vs 9930_5dpi	CsGy1G014780	photosystem I subunit O			1.23133	0.0352108
811	DM-GE	SGRΔ37-2 vs 9930_3dpi	CsGy1G014780	photosystem I subunit O			2.21057	2.86e-05
812	DM-NIL	NIL-R vs NIL-S_5 dpi	CsGy1G014780	photosystem I subunit O			1.40011	0.00863299
813	DM-NIL	NIL-S vs NIL-S_0 dpi	CsGy1G014780	photosystem I subunit O			-0.652678	8.91266e-07
814	AR-GE	SGRΔ37-2 vs 9930_5dpi	CsGy1G014810	TASSELSEED2-like protein			1.60241	7.46007e-05
815	AR-NIL	NIL-R vs NIL-S_3 dpi	CsGy1G014810	TASSELSEED2-like protein			0.838912	4.38873e-07
816	DM-GE	SGRΔ37-2 vs 9930_3dpi	CsGy1G014810	TASSELSEED2-like protein			1.51915	5.74e-05
817	DM-NIL	NIL-R vs NIL-S_5 dpi	CsGy1G014810	TASSELSEED2-like protein			0.489473	0.00508146
818	AR-GE	SGRΔ37-2 vs 9930_3dpi	CsGy1G014850	probable CCR4-associated factor 1 homolog 11			0.577966	0.0321223
819	AR-GE	SGRΔ37-2 vs 9930_5dpi	CsGy1G014850	probable CCR4-associated factor 1 homolog 11			-0.66864	0.0178559
820	DM-AR-GE	SGRΔ37-2 vs 9930_0 dpi	CsGy1G014850	CCR4-associated factor 1 homolog 11 (Probable)			-2.21057	5.8007e-09
821	DM-GE	SGRΔ37-2 vs 9930_3dpi	CsGy1G014850	probable CCR4-associated factor 1 homolog 11			-0.643671	0.0243736
822	DM-GE	SGRΔ37-2 vs 9930_5dpi	CsGy1G014880	Histone deacetylase			0.763539	0.0200952
823	DM-NIL	NIL-R vs NIL-S_3 dpi	CsGy1G014880	Histone deacetylase			-0.517274	0.0242781
824	DM-GE	SGRΔ37-2 vs 9930_5dpi	CsGy1G014930	Phototropic-responsive NPH3 family protein			-0.762449	0.0295461
825	DM-GE	SGRΔ37-2 vs 9930_5dpi	CsGy1G015030	Ras-related protein Rab-2-B			-0.729785	0.00572615
826	AR-GE	SGRΔ37-2 vs 9930_3dpi	CsGy1G015080	3-ketoacyl-CoA thiolase			-0.479525	0.00274678
827	AR-GE	SGRΔ37-2 vs 9930_5dpi	CsGy1G015080	3-ketoacyl-CoA thiolase			-0.664788	2.88134e-05
828	AR-NIL	NIL-R vs NIL-S_0 dpi	CsGy1G015090	Pentatricopeptide repeat-containing protein At4g16390, chloroplastic			-0.498987	0.00749676
829	DM-NIL	NIL-R vs NIL-S_5 dpi	CsGy1G015090	Pentatricopeptide repeat-containing protein At4g16390, chloroplastic			0.399639	0.028522
830	DM-GE	SGRΔ37-2 vs 9930_5dpi	CsGy1G015120	LOW QUALITY PROTEIN: two-pore potassium channel 1-like			6.04346	0.012583
831	AR-GE	SGRΔ37-2 vs 9930_5dpi	CsGy1G015230	oligopeptide transporter 3			0.622716	0.0218979
832	AR-NIL	NIL-R vs NIL-S_0 dpi	CsGy1G015230	oligopeptide transporter 3			-0.614814	0.00598211
833	DM-AR-GE	SGRΔ37-2 vs 9930_0 dpi	CsGy1G015230	oligopeptide transporter 3			1.22437	1.99457e-07
834	DM-NIL	NIL-S vs NIL-S_0 dpi	CsGy1G015310	Hexosyltransferase			3.3905	2.18806e-17
835	AR-GE	SGRΔ37-2 vs 9930_5dpi	CsGy1G015550	Putative MO25-like protein At5g47540			-0.452147	0.00640433
836	DM-GE	SGRΔ37-2 vs 9930_5dpi	CsGy1G015560	Inositol-1-monophosphatase			0.749847	0.0273278
837	DM-GE	SGRΔ37-2 vs 9930_3dpi	CsGy1G015560	Inositol-1-monophosphatase			0.967838	0.00363629
838	DM-NIL	NIL-R vs NIL-S_5 dpi	CsGy1G015560	Inositol-1-monophosphatase	AT1G31190	IMPL1	0.481765	0.046742
839	DM-AR-GE	SGRΔ37-2 vs 9930_0 dpi	CsGy1G015580	U4/U6.U5 tri-snRNP-associated protein 2-like			-0.542772	0.0473449
840	AR-GE	SGRΔ37-2 vs 9930_3dpi	CsGy1G015590	tonoplast dicarboxylate transporter			-1.08321	0.0296734
841	AR-NIL	NIL-R vs NIL-S_3 dpi	CsGy1G015590	tonoplast dicarboxylate transporter			-0.533383	0.00127467
842	DM-NIL	NIL-R vs NIL-S_5 dpi	CsGy1G015590	tonoplast dicarboxylate transporter			0.783782	2.99279e-05
843	AR-NIL	NIL-R vs NIL-S_3 dpi	CsGy1G015600	BAG family molecular chaperone regulator 5, mitochondrial			-0.487792	0.00718383
844	DM-AR-GE	SGRΔ37-2 vs 9930_0 dpi	CsGy1G015600	BAG family molecular chaperone regulator 5, mitochondrial			-0.844254	0.00823116
845	AR-GE	SGRΔ37-2 vs 9930_5dpi	CsGy1G015610	cucumber peeling cupredoxin-like			0.941931	0.0177404
846	DM-GE	SGRΔ37-2 vs 9930_3dpi	CsGy1G015610	cucumber peeling cupredoxin-like			0.887022	0.042542
847	DM-GE	SGRΔ37-2 vs 9930_5dpi	CsGy1G015610	cucumber peeling cupredoxin-like			1.24244	0.00121966
848	DM-NIL	NIL-R vs NIL-S_3 dpi	CsGy1G015660	Uncharacterized protein			0.544601	0.0212108
849	DM-NIL	NIL-S vs NIL-S_0 dpi	CsGy1G015660	Uncharacterized protein			-1.35061	0.000164389
850	DM-AR-GE	SGRΔ37-2 vs 9930_0 dpi	CsGy1G015680	Xyloglucan endotransglucosylase/hydrolase			-2.20114	2.983e-06
851	DM-GE	SGRΔ37-2 vs 9930_3dpi	CsGy1G015680	Xyloglucan endotransglucosylase/hydrolase			2.51235	0.0395667
852	DM-NIL	NIL-R vs NIL-S_3 dpi	CsGy1G015680	Xyloglucan endotransglucosylase/hydrolase			2.82983	1.14084e-05
853	DM-AR-GE	SGRΔ37-2 vs 9930_0 dpi	CsGy1G015700	Xyloglucan endotransglucosylase/hydrolase			-0.6146	0.00147193
854	DM-NIL	NIL-R vs NIL-S_5 dpi	CsGy1G015700	Xyloglucan endotransglucosylase/hydrolase			1.07789	0.00351229
855	DM-NIL	NIL-R vs NIL-S_3 dpi	CsGy1G015700	Xyloglucan endotransglucosylase/hydrolase			0.858163	0.000141082
856	DM-GE	SGRΔ37-2 vs 9930_5dpi	CsGy1G015770	Mitochondrial pyruvate carrier			-0.470901	0.0329988
857	DM-GE	SGRΔ37-2 vs 9930_5dpi	CsGy1G015780	Mitochondrial pyruvate carrier			-0.560691	0.0230677
858	DM-NIL	NIL-R vs NIL-S_5 dpi	CsGy1G015780	Mitochondrial pyruvate carrier			-0.594476	0.000319369
859	AR-GE	SGRΔ37-2 vs 9930_5dpi	CsGy1G015870	Uncharacterized protein			1.45454	0.0100905
860	DM-NIL	NIL-R vs NIL-S_3 dpi	CsGy1G015870	Uncharacterized protein			3.63256	2.09154e-05
861	DM-NIL	NIL-R vs NIL-S_3 dpi	CsGy1G015910	Uncharacterized protein			6.92606	0.00149779
862	AR-GE	SGRΔ37-2 vs 9930_5dpi	CsGy1G015980	Maturase			-0.824095	0.0139819
863	AR-GE	SGRΔ37-2 vs 9930_5dpi	CsGy1G016000	Uncharacterized protein			-1.34738	0.0220638
864	DM-GE	SGRΔ37-2 vs 9930_3dpi	CsGy1G016000	Uncharacterized protein			-1.32112	0.0185394
865	AR-GE	SGRΔ37-2 vs 9930_5dpi	CsGy1G016210	Cytochrome P450 CYP73A100	AT2G30490	C4H	-1.25883	0.00635587
866	AR-GE	SGRΔ37-2 vs 9930_3dpi	CsGy1G016210	Cytochrome P450 CYP73A100			-1.36352	0.00481058
867	AR-NIL	NIL-R vs NIL-S_5 dpi	CsGy1G016210	trans-cinnamate 4-monooxygenase-like			-0.681409	0.000814201
868	DM-GE	SGRΔ37-2 vs 9930_3dpi	CsGy1G016210	Cytochrome P450 CYP73A100			-2.23779	3.24e-08
869	DM-GE	SGRΔ37-2 vs 9930_5dpi	CsGy1G016210	Cytochrome P450 CYP73A100			-2.59887	1.35281e-11
870	AR-GE	SGRΔ37-2 vs 9930_5dpi	CsGy1G016230	UDP-glycosyltransferase			1.43302	0.0148718
871	DM-GE	SGRΔ37-2 vs 9930_5dpi	CsGy1G016230	UDP-glycosyltransferase			0.920103	0.0498793
872	AR-GE	SGRΔ37-2 vs 9930_5dpi	CsGy1G016320	Uncharacterized protein			-1.13323	0.0137818
873	AR-NIL	NIL-R vs NIL-S_3 dpi	CsGy1G016340	AUGMIN subunit 8-like			0.67802	0.00370931
874	AR-GE	SGRΔ37-2 vs 9930_5dpi	CsGy1G016470	TLD domain-containing protein 1 isoform X1			1.97237	0.0151561
875	AR-GE	SGRΔ37-2 vs 9930_5dpi	CsGy1G016480	proteinaceous RNase P 1, chloroplastic/mitochondrial-like			0.608585	0.0199913
876	DM-AR-GE	SGRΔ37-2 vs 9930_0 dpi	CsGy1G016480	proteinaceous RNase P 1, chloroplastic/mitochondrial-like			0.730777	0.00369349
877	DM-GE	SGRΔ37-2 vs 9930_5dpi	CsGy1G016490	Kinesin-like protein			0.82942	3.0998e-06
878	DM-NIL	NIL-R vs NIL-S_5 dpi	CsGy1G016570	thermosome subunit gamma			0.35908	0.044532
879	AR-GE	SGRΔ37-2 vs 9930_5dpi	CsGy1G016600	probable chlorophyll(Ide) b reductase NYC1, chloroplastic	AT4G13250	Ide b reductase	-0.912124	0.047699
880	AR-NIL	NIL-R vs NIL-S_3 dpi	CsGy1G016600	chlorophyll(Ide) b reductase NYC1, chloroplastic (Probable)			-0.43317	0.00289008
881	DM-AR-GE	SGRΔ37-2 vs 9930_0 dpi	CsGy1G016600	chlorophyll(Ide) b reductase NYC1, chloroplastic (Probable)			-0.55087	0.001232
882	DM-GE	SGRΔ37-2 vs 9930_3dpi	CsGy1G016600	probable chlorophyll(Ide) b reductase NYC1, chloroplastic			-1.42785	0.000121842
883	DM-GE	SGRΔ37-2 vs 9930_5dpi	CsGy1G016600	probable chlorophyll(Ide) b reductase NYC1, chloroplastic			-2.0403	3.39881e-09
884	DM-AR-GE	SGRΔ37-2 vs 9930_0 dpi	CsGy1G016620	proline-rich receptor-like protein kinase PERK1			-0.744255	0.000560992
885	DM-GE	SGRΔ37-2 vs 9930_5dpi	CsGy1G016780	Late embryogenesis abundant protein			0.847502	0.0357021
886	DM-NIL	NIL-R vs NIL-S_3 dpi	CsGy1G016790	Photosystem I assembly protein Ycf3			0.996505	0.00037327
887	DM-NIL	NIL-R vs NIL-S_3 dpi	CsGy1G016800	Photosystem II protein D1			1.725	1.38109e-12
888	DM-NIL	NIL-R vs NIL-S_3 dpi	CsGy1G016810	30S ribosomal protein S16, chloroplastic			1.04859	0.00312724
889	DM-NIL	NIL-R vs NIL-S_3 dpi	CsGy1G016820	DNA-directed RNA polymerase subunit beta''			3.14018	2.18804e-27
890	DM-GE	SGRΔ37-2 vs 9930_5dpi	CsGy1G016840	Pentatricopeptide repeat-containing protein At5g21222			0.786561	0.00397083
891	DM-GE	SGRΔ37-2 vs 9930_3dpi	CsGy1G016840	Pentatricopeptide repeat-containing protein At5g21222			1.2261	1.37e-06
892	AR-GE	SGRΔ37-2 vs 9930_5dpi	CsGy1G016970	Auxin-responsive protein			1.34022	0.0478757
893	AR-NIL	NIL-R vs NIL-S_5 dpi	CsGy1G017020	galactinol--sucrose galactosyltransferase 6 isoform X2 (Probable)			-0.302094	0.0123744
894	AR-GE	SGRΔ37-2 vs 9930_5dpi	CsGy1G017050	36.4 kDa proline-rich protein			4.80506	0.0016556
895	DM-AR-GE	SGRΔ37-2 vs 9930_0 dpi	CsGy1G017050	36.4 kDa proline-rich protein			1.27397	9.34645e-10
896	DM-NIL	NIL-R vs NIL-S_5 dpi	CsGy1G017050	36.4 kDa proline-rich protein			1.97966	0.0170156
897	DM-NIL	NIL-S vs NIL-S_0 dpi	CsGy1G017050	36.4 kDa proline-rich protein			-0.943177	3.66761e-14
898	DM-GE	SGRΔ37-2 vs 9930_5dpi	CsGy1G017150	Purple acid phosphatase			-0.617744	0.00227402
899	DM-GE	SGRΔ37-2 vs 9930_5dpi	CsGy1G017160	Purple acid phosphatase			-0.511206	0.0265294
900	AR-GE	SGRΔ37-2 vs 9930_3dpi	CsGy1G017190	heptahelical transmembrane protein 1-like			-0.909771	0.047614
901	AR-GE	SGRΔ37-2 vs 9930_5dpi	CsGy1G017190	heptahelical transmembrane protein 1-like			-1.33483	0.00131029
902	AR-GE	SGRΔ37-2 vs 9930_3dpi	CsGy1G017250	Pyrophosphate-energized vacuolar membrane proton pump			-0.450957	0.0348314
903	AR-GE	SGRΔ37-2 vs 9930_3dpi	CsGy1G017260	2-oxoglutarate (2OG) and Fe(II)-dependent oxygenase superfamily protein			-4.52873	0.0250854
904	AR-GE	SGRΔ37-2 vs 9930_3dpi	CsGy1G017290	2-oxoglutarate (2OG) and Fe(II)-dependent oxygenase superfamily protein			-1.76657	0.013562
905	AR-NIL	NIL-R vs NIL-S_5 dpi	CsGy1G017300	LOW QUALITY PROTEIN: uncharacterized protein LOC103487400			0.21057	0.0497342
906	DM-GE	SGRΔ37-2 vs 9930_5dpi	CsGy1G017340	Unknown Protein			-0.940783	0.000369012
907	DM-GE	SGRΔ37-2 vs 9930_3dpi	CsGy1G017340	Unknown Protein			-1.08576	3.14e-05
908	DM-GE	SGRΔ37-2 vs 9930_5dpi	CsGy1G017350	serine-rich protein-like protein			-0.795845	0.012539
909	DM-GE	SGRΔ37-2 vs 9930_3dpi	CsGy1G017350	serine-rich protein-like protein			-1.09098	0.000352531
910	AR-NIL	NIL-R vs NIL-S_3 dpi	CsGy1G017380	Flavin-containing monooxygenase	AT1G19250	FMO1	-0.794235	0.000668817
911	DM-GE	SGRΔ37-2 vs 9930_5dpi	CsGy1G017390	Chlororespiratory reduction 6			-0.372185	0.0334561
912	AR-GE	SGRΔ37-2 vs 9930_5dpi	CsGy1G017400	Uncharacterized protein			3.48035	0.0144438
913	AR-GE	SGRΔ37-2 vs 9930_5dpi	CsGy1G017410	Glycerol-3-phosphate transporter family protein			-0.672425	0.0209142
914	DM-NIL	NIL-R vs NIL-S_5 dpi	CsGy1G017410	Glycerol-3-phosphate transporter family protein			-0.423497	0.018528
915	AR-GE	SGRΔ37-2 vs 9930_5dpi	CsGy1G017440	Uveal autoantigen with coiled-coil domains and ankyrin repeats isoform 1			-2.58879	0.0257665
916	DM-NIL	NIL-R vs NIL-S_5 dpi	CsGy1G017460	E3 ubiquitin-protein ligase RHY1A (Probable)			-0.325401	0.0416716
917	DM-NIL	NIL-R vs NIL-S_3 dpi	CsGy1G017460	E3 ubiquitin-protein ligase RHY1A (Probable)			-0.750153	0.000155277
918	AR-GE	SGRΔ37-2 vs 9930_5dpi	CsGy1G017480	hypothetical protein			-1.14316	0.00170288
919	DM-GE	SGRΔ37-2 vs 9930_5dpi	CsGy1G017480	hypothetical protein			-0.991611	0.000374897
920	DM-GE	SGRΔ37-2 vs 9930_3dpi	CsGy1G017480	hypothetical protein			-1.13899	5.12e-05
921	DM-GE	SGRΔ37-2 vs 9930_5dpi	CsGy1G017510	Sugar/inositol transporter			-0.740039	0.0100043
922	AR-GE	SGRΔ37-2 vs 9930_3dpi	CsGy1G017580	probable chitinase 3			0.451594	0.0464861
923	AR-GE	SGRΔ37-2 vs 9930_3dpi	CsGy1G017590	chitotriosidase-1-like			-1.56934	0.0268677
924	DM-GE	SGRΔ37-2 vs 9930_3dpi	CsGy1G017590	chitotriosidase-1-like			-1.40622	0.0347087
925	DM-GE	SGRΔ37-2 vs 9930_5dpi	CsGy1G017590	chitotriosidase-1-like			-3.00899	2.32949e-08
926	DM-GE	SGRΔ37-2 vs 9930_5dpi	CsGy1G017610	alpha/beta hydrolase domain-containing protein 17B-like			-0.775096	0.0203941
927	DM-GE	SGRΔ37-2 vs 9930_5dpi	CsGy1G017620	Two-component response regulator			0.821571	0.00095614
928	DM-GE	SGRΔ37-2 vs 9930_5dpi	CsGy1G017640	Snare protein ykt6, putative			-0.416981	0.0499135
929	DM-GE	SGRΔ37-2 vs 9930_5dpi	CsGy1G017740	AP2/ERF and B3 domain-containing transcription factor At1g50680-like			0.657895	0.0063085
930	DM-GE	SGRΔ37-2 vs 9930_5dpi	CsGy1G017750	Non-specific serine/threonine protein kinase			0.924826	0.000974202
931	DM-GE	SGRΔ37-2 vs 9930_3dpi	CsGy1G017760	Uncharacterized protein			0.859825	0.035746
932	DM-NIL	NIL-R vs NIL-S_5 dpi	CsGy1G017760	Uncharacterized protein			0.762459	0.0138227
933	DM-AR-GE	SGRΔ37-2 vs 9930_0 dpi	CsGy1G017770	Reticulon-like protein			0.974699	0.0383542
934	AR-GE	SGRΔ37-2 vs 9930_5dpi	CsGy1G017810	Formin-like protein			-0.516325	0.0182381
935	DM-GE	SGRΔ37-2 vs 9930_3dpi	CsGy1G017830	Omega-6 fatty acid desaturase			0.559239	0.0396877
936	DM-NIL	NIL-R vs NIL-S_5 dpi	CsGy1G017830	Omega-6 fatty acid desaturase			0.412886	0.0239379
937	AR-GE	SGRΔ37-2 vs 9930_5dpi	CsGy1G017850	Uncharacterized protein			-0.721675	0.000850264
938	DM-GE	SGRΔ37-2 vs 9930_5dpi	CsGy1G017900	APO protein 2, chloroplastic			0.565985	0.0445336
939	AR-GE	SGRΔ37-2 vs 9930_5dpi	CsGy1G017920	Carboxypeptidase			3.48547	0.000268861
940	DM-NIL	NIL-R vs NIL-S_5 dpi	CsGy1G017920	Carboxypeptidase			1.14971	0.0475836
941	DM-NIL	NIL-R vs NIL-S_3 dpi	CsGy1G017960	transmembrane protein			-3.70633	0.00651126
942	DM-GE	SGRΔ37-2 vs 9930_5dpi	CsGy1G018010	putative leucine-rich repeat receptor-like serine/threonine-protein kinase At2g24130			-3.30387	0.0304201
943	AR-NIL	NIL-R vs NIL-S_0 dpi	CsGy1G018020	Pentatricopeptide repeat-containing protein			-0.621533	0.00815417
944	AR-GE	SGRΔ37-2 vs 9930_3dpi	CsGy1G018040	ATP-dependent DNA helicase			-1.05617	0.00706325
945	AR-GE	SGRΔ37-2 vs 9930_5dpi	CsGy1G018050	50S ribosomal protein L35			0.943106	0.0198829
946	DM-GE	SGRΔ37-2 vs 9930_3dpi	CsGy1G018050	50S ribosomal protein L35			1.17326	0.00160098
947	DM-NIL	NIL-R vs NIL-S_5 dpi	CsGy1G018050	50S ribosomal protein L35			0.480787	0.0224566
948	DM-GE	SGRΔ37-2 vs 9930_3dpi	CsGy1G018060	DNA-directed RNA polymerase subunit beta			0.756411	0.00939833
949	AR-GE	SGRΔ37-2 vs 9930_5dpi	CsGy1G018070	protein TSS			1.49867	0.00467204
950	AR-NIL	NIL-R vs NIL-S_0 dpi	CsGy1G018070	protein TSS			-0.75504	0.000690001
951	DM-GE	SGRΔ37-2 vs 9930_5dpi	CsGy1G018070	protein TSS			1.07261	0.011229
952	DM-GE	SGRΔ37-2 vs 9930_3dpi	CsGy1G018070	protein TSS			1.37644	0.000858297
953	DM-NIL	NIL-R vs NIL-S_5 dpi	CsGy1G018070	protein TSS			0.893465	0.000168367
954	AR-GE	SGRΔ37-2 vs 9930_3dpi	CsGy1G018130	probable LRR receptor-like serine/threonine-protein kinase At2g23950			1.19549	0.0387942
955	DM-GE	SGRΔ37-2 vs 9930_5dpi	CsGy1G018140	ATPase, AFG1-like protein			-0.558049	0.0448962
956	AR-GE	SGRΔ37-2 vs 9930_5dpi	CsGy1G018150	Cinnamoyl-CoA reductase-related family protein			-0.962041	0.0102837
957	AR-NIL	NIL-R vs NIL-S_5 dpi	CsGy1G018150	Cinnamoyl-CoA reductase-related family protein			-0.389679	0.0164355
958	DM-AR-GE	SGRΔ37-2 vs 9930_0 dpi	CsGy1G018150	Cinnamoyl-CoA reductase-related family protein			0.790166	0.0280701
959	DM-GE	SGRΔ37-2 vs 9930_3dpi	CsGy1G018150	Cinnamoyl-CoA reductase-related family protein			-0.914179	0.00182204
960	DM-GE	SGRΔ37-2 vs 9930_5dpi	CsGy1G018150	Cinnamoyl-CoA reductase-related family protein			-1.07665	8.59058e-05
961	DM-AR-GE	SGRΔ37-2 vs 9930_0 dpi	CsGy1G018170	Uncharacterized protein			1.26748	0.0217914
962	AR-GE	SGRΔ37-2 vs 9930_5dpi	CsGy1G018190	glycine-rich cell wall structural protein 2-like			2.87917	0.0102702
963	AR-NIL	NIL-R vs NIL-S_5 dpi	CsGy1G018190	glycine-rich cell wall structural protein 2-like			-1.82323	0.00832489
964	DM-NIL	NIL-R vs NIL-S_5 dpi	CsGy1G018230	tetraspanin-8-like			-0.338212	0.0398072
965	AR-GE	SGRΔ37-2 vs 9930_3dpi	CsGy1G018240	ATP synthase epsilon chain, chloroplastic			1.40897	0.0122942
966	DM-NIL	NIL-R vs NIL-S_5 dpi	CsGy1G018240	ATP synthase epsilon chain, chloroplastic			2.2225	0.00558519
967	DM-NIL	NIL-R vs NIL-S_3 dpi	CsGy1G018240	ATP synthase epsilon chain, chloroplastic			1.77579	0.00137712
968	AR-NIL	NIL-R vs NIL-S_0 dpi	CsGy1G018260	WAT1-related protein			0.538627	0.00407222
969	AR-NIL	NIL-R vs NIL-S_3 dpi	CsGy1G018260	WAT1-related protein			-0.961538	0.000168018
970	DM-GE	SGRΔ37-2 vs 9930_5dpi	CsGy1G018260	WAT1-related protein			-1.99435	0.0201787
971	DM-NIL	NIL-R vs NIL-S_3 dpi	CsGy1G018260	WAT1-related protein			2.69673	0.0128257
972	DM-GE	SGRΔ37-2 vs 9930_5dpi	CsGy1G018280	Pentatricopeptide repeat-containing protein At2g37230			0.725537	0.00650765
973	DM-GE	SGRΔ37-2 vs 9930_5dpi	CsGy1G018300	Glutamate receptor			1.25983	0.00528564
974	AR-GE	SGRΔ37-2 vs 9930_5dpi	CsGy1G018320	transcription factor IBH1-like			3.15683	3.46321e-05
975	DM-NIL	NIL-R vs NIL-S_3 dpi	CsGy1G018320	transcription factor IBH1-like			1.04107	0.00264516
976	DM-GE	SGRΔ37-2 vs 9930_5dpi	CsGy1G018370	Protein translocase secy subunit, putative			0.583663	0.0440016
977	DM-NIL	NIL-R vs NIL-S_5 dpi	CsGy1G018410	Diacylglycerol kinase			1.02435	0.021288
978	DM-GE	SGRΔ37-2 vs 9930_5dpi	CsGy1G018490	potassium channel AKT1			1.05422	4.43153e-12
979	AR-GE	SGRΔ37-2 vs 9930_5dpi	CsGy1G018530	Cytochrome P450			4.23743	0.0293662
980	DM-GE	SGRΔ37-2 vs 9930_5dpi	CsGy1G018530	Cytochrome P450			4.77181	0.0270395
981	DM-NIL	NIL-R vs NIL-S_3 dpi	CsGy1G018530	Cytochrome P450	AT2G26710	CYP734A1	1.12204	0.00204562
982	DM-NIL	NIL-R vs NIL-S_5 dpi	CsGy1G018530	Cytochrome P450			3.21033	0.0111386
983	AR-GE	SGRΔ37-2 vs 9930_3dpi	CsGy1G018540	Plant Tudor-like RNA-binding protein			0.654816	0.0438803
984	AR-GE	SGRΔ37-2 vs 9930_5dpi	CsGy1G018570	Receptor protein kinase			-0.521966	0.0284156
985	DM-NIL	NIL-R vs NIL-S_3 dpi	CsGy1G018570	Receptor protein kinase			-0.745784	0.0420186
986	DM-GE	SGRΔ37-2 vs 9930_3dpi	CsGy1G018640	Zinc finger (Ran-binding) family protein			1.35708	0.0388637
987	AR-GE	SGRΔ37-2 vs 9930_5dpi	CsGy1G018730	pentatricopeptide repeat-containing protein At4g32430, mitochondrial			1.69665	0.000552913
988	DM-NIL	NIL-R vs NIL-S_3 dpi	CsGy1G018760	protein NRT1/ PTR FAMILY 6.2-like			0.859789	3.82246e-05
989	AR-GE	SGRΔ37-2 vs 9930_5dpi	CsGy1G018820	heme oxygenase 1, chloroplastic			-0.702796	0.0125188
990	AR-NIL	NIL-R vs NIL-S_3 dpi	CsGy1G018820	heme oxygenase 1, chloroplastic			-0.465682	0.0044041
991	DM-GE	SGRΔ37-2 vs 9930_5dpi	CsGy1G018820	heme oxygenase 1, chloroplastic			-0.763358	0.000364038
992	AR-GE	SGRΔ37-2 vs 9930_3dpi	CsGy1G018830	Metal-nicotianamine transporter YSL3			-0.508165	0.0319183
993	AR-NIL	NIL-R vs NIL-S_5 dpi	CsGy1G018890	SPX domain-containing protein 1			0.7123	1.21681e-05
994	DM-GE	SGRΔ37-2 vs 9930_5dpi	CsGy1G018890	SPX domain-containing protein 1			1.45234	1.35281e-11
995	AR-NIL	NIL-R vs NIL-S_5 dpi	CsGy1G018960	Tetratricopeptide repeat (TPR)-like superfamily protein			0.293558	0.00493128
996	DM-GE	SGRΔ37-2 vs 9930_3dpi	CsGy1G018960	Tetratricopeptide repeat (TPR)-like superfamily protein			0.551056	0.00221016
997	DM-GE	SGRΔ37-2 vs 9930_5dpi	CsGy1G018960	Tetratricopeptide repeat (TPR)-like superfamily protein			0.815349	5.05465e-07
998	AR-NIL	NIL-R vs NIL-S_3 dpi	CsGy1G018970	equilibrative nucleotide transporter 8			0.974021	0.00250336
999	DM-GE	SGRΔ37-2 vs 9930_5dpi	CsGy1G018970	equilibrative nucleotide transporter 8			1.37252	0.0219114
1000	DM-GE	SGRΔ37-2 vs 9930_3dpi	CsGy1G018970	equilibrative nucleotide transporter 8			2.64249	2.13e-07
1001	AR-GE	SGRΔ37-2 vs 9930_3dpi	CsGy1G018990	axial regulator YABBY 5-like			0.613772	0.0384155
1002	AR-GE	SGRΔ37-2 vs 9930_5dpi	CsGy1G019020	umecyanin-like			-2.92284	0.0144989
1003	DM-GE	SGRΔ37-2 vs 9930_3dpi	CsGy1G019030	umecyanin-like			-2.83593	0.01685
1004	DM-GE	SGRΔ37-2 vs 9930_5dpi	CsGy1G019030	umecyanin-like			-5.03668	3.03795e-07
1005	DM-GE	SGRΔ37-2 vs 9930_3dpi	CsGy1G019050	cucumber peeling cupredoxin-like			-2.06466	0.000373126
1006	DM-GE	SGRΔ37-2 vs 9930_5dpi	CsGy1G019050	cucumber peeling cupredoxin-like			-3.26859	5.45063e-10
1007	AR-GE	SGRΔ37-2 vs 9930_5dpi	CsGy1G019060	WD repeat-containing protein 11 isoform X1			-0.370055	0.0288212
1008	AR-NIL	NIL-R vs NIL-S_5 dpi	CsGy1G019100	Protein Ycf2			-0.380009	0.00405916
1009	DM-GE	SGRΔ37-2 vs 9930_5dpi	CsGy1G019140	lysine-specific demethylase 2A-like			0.49369	0.0488871
1010	DM-AR-GE	SGRΔ37-2 vs 9930_0 dpi	CsGy1G019190	Aldehyde dehydrogenase family 2 member C4			0.858177	0.0118907
1011	DM-NIL	NIL-R vs NIL-S_3 dpi	CsGy1G019190	Aldehyde dehydrogenase family 2 member C4			-0.546828	0.00374901
1012	DM-GE	SGRΔ37-2 vs 9930_3dpi	CsGy1G019210	probable sulfate transporter 3.5			-1.581	0.0475309
1013	DM-GE	SGRΔ37-2 vs 9930_5dpi	CsGy1G019210	probable sulfate transporter 3.5			-2.40624	0.000574039
1014	DM-NIL	NIL-R vs NIL-S_3 dpi	CsGy1G019230	leucine-rich repeat/extensin 1			2.02088	0.0123629
1015	DM-GE	SGRΔ37-2 vs 9930_3dpi	CsGy1G019310	Pimeloyl-[acyl-carrier protein] methyl ester esterase			0.897273	0.000202083
1016	AR-GE	SGRΔ37-2 vs 9930_5dpi	CsGy1G019320	fe-S cluster assembly factor HCF101, chloroplastic			1.0807	0.0271578
1017	DM-AR-GE	SGRΔ37-2 vs 9930_0 dpi	CsGy1G019320	fe-S cluster assembly factor HCF101, chloroplastic			0.483746	0.045567
1018	DM-GE	SGRΔ37-2 vs 9930_5dpi	CsGy1G019320	fe-S cluster assembly factor HCF101, chloroplastic			1.14555	0.000415408
1019	DM-GE	SGRΔ37-2 vs 9930_3dpi	CsGy1G019320	fe-S cluster assembly factor HCF101, chloroplastic			1.6781	5.23e-08
1020	DM-NIL	NIL-R vs NIL-S_5 dpi	CsGy1G019320	fe-S cluster assembly factor HCF101, chloroplastic			1.02781	0.000599682
1021	AR-NIL	NIL-R vs NIL-S_3 dpi	CsGy1G019350	Acyl-[acyl-carrier-protein] hydrolase			0.828872	0.000958923
1022	AR-GE	SGRΔ37-2 vs 9930_5dpi	CsGy1G019360	Auxin-responsive protein			2.68275	0.0260676
1023	DM-NIL	NIL-R vs NIL-S_3 dpi	CsGy1G019360	Auxin-responsive protein	AT3G04730	IAA16	1.3025	0.0441874
1024	AR-NIL	NIL-R vs NIL-S_5 dpi	CsGy1G019410	WD-repeat protein, putative			-0.679306	0.0315942
1025	AR-GE	SGRΔ37-2 vs 9930_3dpi	CsGy1G019420	transcriptional corepressor LEUNIG-like isoform X1			-5.37246	0.0324552
1026	AR-NIL	NIL-R vs NIL-S_0 dpi	CsGy1G019460	inactive receptor kinase At2g26730 (Probable)			-0.801879	0.00789462
1027	DM-AR-GE	SGRΔ37-2 vs 9930_0 dpi	CsGy1G019460	inactive receptor kinase At2g26730 (Probable)			0.703223	0.0295521
1028	AR-GE	SGRΔ37-2 vs 9930_5dpi	CsGy1G019550	SOUL heme-binding protein			1.25454	0.0164201
1029	DM-AR-GE	SGRΔ37-2 vs 9930_0 dpi	CsGy1G019550	SOUL heme-binding protein			0.724818	0.0265477
1030	DM-GE	SGRΔ37-2 vs 9930_5dpi	CsGy1G019550	SOUL heme-binding protein			0.973747	0.00252377
1031	DM-GE	SGRΔ37-2 vs 9930_3dpi	CsGy1G019550	SOUL heme-binding protein			1.8866	2.02e-10
1032	DM-NIL	NIL-R vs NIL-S_3 dpi	CsGy1G019550	SOUL heme-binding protein			-0.551457	0.00134445
1033	AR-GE	SGRΔ37-2 vs 9930_5dpi	CsGy1G019570	Soul heme-binding family protein			-1.07085	0.0406333
1034	AR-GE	SGRΔ37-2 vs 9930_3dpi	CsGy1G019570	Soul heme-binding family protein			-1.26166	0.0162548
1035	AR-NIL	NIL-R vs NIL-S_3 dpi	CsGy1G019570	Soul heme-binding family protein			-0.952445	0.00762705
1036	DM-GE	SGRΔ37-2 vs 9930_3dpi	CsGy1G019570	Soul heme-binding family protein			-1.37182	0.0100971
1037	DM-GE	SGRΔ37-2 vs 9930_5dpi	CsGy1G019570	Soul heme-binding family protein			-1.7194	0.000402662
1038	DM-NIL	NIL-R vs NIL-S_5 dpi	CsGy1G019570	Soul heme-binding family protein			-0.511835	0.00303121
1039	DM-GE	SGRΔ37-2 vs 9930_5dpi	CsGy1G019590	Pentatricopeptide repeat-containing protein, putative			-0.458696	0.0162874
1040	DM-NIL	NIL-R vs NIL-S_5 dpi	CsGy1G019630	Glutamate receptor			-0.400397	0.0128948
1041	DM-NIL	NIL-R vs NIL-S_5 dpi	CsGy1G019640	Glutamate receptor			-0.846687	0.00843091
1042	DM-GE	SGRΔ37-2 vs 9930_5dpi	CsGy1G019700	CONSTANS-like zinc finger protein			0.600969	0.0355718
1043	AR-NIL	NIL-R vs NIL-S_3 dpi	CsGy1G019710	zinc finger protein CONSTANS-LIKE 5-like	AT5G57660	COL5	-0.611756	2.02655e-05
1044	DM-NIL	NIL-R vs NIL-S_3 dpi	CsGy1G019710	zinc finger protein CONSTANS-LIKE 5-like			1.07969	0.0336175
1045	AR-NIL	NIL-R vs NIL-S_5 dpi	CsGy1G019730	1-deoxy-D-xylulose-5-phosphate synthase			-0.740024	0.0111771
1046	DM-GE	SGRΔ37-2 vs 9930_5dpi	CsGy1G019730	1-deoxy-D-xylulose-5-phosphate synthase			-4.24812	1.14355e-10
1047	DM-GE	SGRΔ37-2 vs 9930_5dpi	CsGy1G019850	F-box protein PP2-B10-like			-0.668632	0.000797309
1048	AR-GE	SGRΔ37-2 vs 9930_3dpi	CsGy1G019930	Xyloglucan endotransglucosylase/hydrolase			-1.1601	0.0434797
1049	AR-NIL	NIL-R vs NIL-S_3 dpi	CsGy1G019930	Xyloglucan endotransglucosylase/hydrolase			-0.680653	1.48906e-05
1050	DM-AR-GE	SGRΔ37-2 vs 9930_0 dpi	CsGy1G019930	Xyloglucan endotransglucosylase/hydrolase			-1.54801	3.0618e-10
1051	DM-GE	SGRΔ37-2 vs 9930_3dpi	CsGy1G019930	Xyloglucan endotransglucosylase/hydrolase			-1.3803	0.0232483
1052	DM-NIL	NIL-R vs NIL-S_5 dpi	CsGy1G019930	Xyloglucan endotransglucosylase/hydrolase			0.522364	0.00790344
1053	AR-GE	SGRΔ37-2 vs 9930_3dpi	CsGy1G019960	Xyloglucan endotransglucosylase/hydrolase			0.976725	0.0189265
1054	AR-GE	SGRΔ37-2 vs 9930_5dpi	CsGy1G019970	Xyloglucan endotransglucosylase/hydrolase			3.56086	0.0243814
1055	AR-NIL	NIL-R vs NIL-S_3 dpi	CsGy1G019970	Xyloglucan endotransglucosylase/hydrolase			0.911896	0.00634186
1056	AR-NIL	NIL-R vs NIL-S_0 dpi	CsGy1G019970	Xyloglucan endotransglucosylase/hydrolase			-1.02927	0.00107214
1057	DM-AR-GE	SGRΔ37-2 vs 9930_0 dpi	CsGy1G019970	Xyloglucan endotransglucosylase/hydrolase			0.882335	0.0261408
1058	DM-GE	SGRΔ37-2 vs 9930_5dpi	CsGy1G019970	Xyloglucan endotransglucosylase/hydrolase			6.37705	0.00313078
1059	DM-GE	SGRΔ37-2 vs 9930_3dpi	CsGy1G019970	Xyloglucan endotransglucosylase/hydrolase			7.01394	0.00101946
1060	DM-NIL	NIL-R vs NIL-S_5 dpi	CsGy1G019970	Xyloglucan endotransglucosylase/hydrolase			2.01964	0.031097
1061	AR-GE	SGRΔ37-2 vs 9930_5dpi	CsGy1G020040	DUF761 domain-containing protein			-0.923692	0.03306
1062	DM-GE	SGRΔ37-2 vs 9930_5dpi	CsGy1G020040	DUF761 domain-containing protein			-1.3109	0.0245284
1063	AR-GE	SGRΔ37-2 vs 9930_3dpi	CsGy1G020050	Hexosyltransferase			2.1188	0.003771
1064	DM-GE	SGRΔ37-2 vs 9930_5dpi	CsGy1G020050	Hexosyltransferase			-2.80364	0.0333961
1065	DM-NIL	NIL-R vs NIL-S_5 dpi	CsGy1G020050	Hexosyltransferase			1.63442	0.0306051
1066	DM-GE	SGRΔ37-2 vs 9930_3dpi	CsGy1G020070	ATP-dependent zinc metalloprotease FtsH			-2.11465	0.0414331
1067	DM-NIL	NIL-R vs NIL-S_3 dpi	CsGy1G020070	ATP-dependent zinc metalloprotease FtsH			4.07613	0.00243842
1068	AR-NIL	NIL-R vs NIL-S_3 dpi	CsGy1G020080	Syntaxin/t-SNARE family protein			-0.61285	0.000243584
1069	DM-AR-GE	SGRΔ37-2 vs 9930_0 dpi	CsGy1G020080	Syntaxin/t-SNARE family protein			-0.784705	0.0265477
1070	DM-NIL	NIL-R vs NIL-S_3 dpi	CsGy1G020080	Syntaxin/t-SNARE family protein			0.768584	0.000657139
1071	AR-GE	SGRΔ37-2 vs 9930_5dpi	CsGy1G020130	AP2-like ethylene-responsive transcription factor AIL5			2.56106	0.00976256
1072	AR-GE	SGRΔ37-2 vs 9930_5dpi	CsGy1G020160	VIN3-like protein 2			-0.603845	0.0390443
1073	AR-NIL	NIL-R vs NIL-S_3 dpi	CsGy1G020160	VIN3-like protein 2	AT4G30200	VIL2, VEL1	-0.477333	0.0041516
1074	DM-AR-GE	SGRΔ37-2 vs 9930_0 dpi	CsGy1G020160	VIN3-like protein 2			-0.524842	0.0235532
1075	DM-GE	SGRΔ37-2 vs 9930_5dpi	CsGy1G020160	VIN3-like protein 2			-0.619272	0.0038191
1076	DM-GE	SGRΔ37-2 vs 9930_3dpi	CsGy1G020160	VIN3-like protein 2			-0.771589	0.000207387
1077	DM-AR-GE	SGRΔ37-2 vs 9930_0 dpi	CsGy1G020180	receptor-like serine/threonine-protein kinase At5g57670 (Probable)			1.16683	0.0336191
1078	DM-NIL	NIL-R vs NIL-S_3 dpi	CsGy1G020180	receptor-like serine/threonine-protein kinase At5g57670 (Probable)			-0.712637	0.0313456
1079	DM-NIL	NIL-R vs NIL-S_5 dpi	CsGy1G020180	receptor-like serine/threonine-protein kinase At5g57670 (Probable)			2.16256	0.00389884
1080	AR-GE	SGRΔ37-2 vs 9930_5dpi	CsGy1G020280	Heavy metal ATPase 4			-1.0376	0.00577289
1081	DM-GE	SGRΔ37-2 vs 9930_3dpi	CsGy1G020300	Core-2/I-branching beta-1%2C6-N-acetylglucosaminyltransferase family protein			-0.505455	0.0421734
1082	AR-NIL	NIL-R vs NIL-S_0 dpi	CsGy1G020430	transcription factor bHLH35			0.666936	0.00998401
1083	DM-AR-GE	SGRΔ37-2 vs 9930_0 dpi	CsGy1G020430	transcription factor bHLH35			-1.2228	0.000794103
1084	AR-GE	SGRΔ37-2 vs 9930_3dpi	CsGy1G020450	protein SMAX1-LIKE 4-like			3.3133	0.00171457
1085	DM-GE	SGRΔ37-2 vs 9930_5dpi	CsGy1G020460	transmembrane protein 230-like			-0.881761	0.00209561
1086	DM-NIL	NIL-R vs NIL-S_3 dpi	CsGy1G020490	Nucleotide/sugar transporter family protein			-0.647386	0.0303671
1087	AR-GE	SGRΔ37-2 vs 9930_5dpi	CsGy1G020510	Leucine rich repeat protein			-1.12752	0.0159558
1088	DM-GE	SGRΔ37-2 vs 9930_3dpi	CsGy1G020510	Leucine rich repeat protein			-1.48722	0.0019875
1089	DM-GE	SGRΔ37-2 vs 9930_5dpi	CsGy1G020510	Leucine rich repeat protein			-1.93193	1.23951e-05
1090	DM-NIL	NIL-R vs NIL-S_5 dpi	CsGy1G020510	Leucine rich repeat protein			-0.4117	0.0278747
1091	AR-NIL	NIL-R vs NIL-S_5 dpi	CsGy1G020580	Phosphate import ATP-binding protein PstB 1			-0.343436	0.0207465
1092	AR-GE	SGRΔ37-2 vs 9930_5dpi	CsGy1G020590	phospholipase A2-alpha			1.90164	0.00816282
1093	AR-GE	SGRΔ37-2 vs 9930_5dpi	CsGy1G020630	Galactokinase			0.507056	0.0168932
1094	AR-GE	SGRΔ37-2 vs 9930_3dpi	CsGy1G020630	Galactokinase			0.448974	0.00676475
1095	DM-GE	SGRΔ37-2 vs 9930_5dpi	CsGy1G020640	1,4-alpha-glucan branching enzyme GlgB			0.601759	0.0111426
1096	DM-NIL	NIL-R vs NIL-S_3 dpi	CsGy1G020650	DBH-like monooxygenase			-0.837088	0.034757
1097	AR-GE	SGRΔ37-2 vs 9930_5dpi	CsGy1G020790	Pyruvate dehydrogenase E1 component subunit beta			0.562561	0.00572548
1098	AR-NIL	NIL-R vs NIL-S_3 dpi	CsGy1G020790	Pyruvate dehydrogenase E1 component subunit beta			0.536763	0.0038983
1099	DM-GE	SGRΔ37-2 vs 9930_5dpi	CsGy1G020790	Pyruvate dehydrogenase E1 component subunit beta			0.581818	0.00188743
1100	DM-GE	SGRΔ37-2 vs 9930_3dpi	CsGy1G020790	Pyruvate dehydrogenase E1 component subunit beta			0.594876	0.00167439
1101	AR-GE	SGRΔ37-2 vs 9930_5dpi	CsGy1G020900	Uncharacterized protein			5.73956	0.03484
1102	AR-GE	SGRΔ37-2 vs 9930_3dpi	CsGy1G020930	protein REDUCED WALL ACETYLATION 3			-0.314091	0.025203
1103	AR-GE	SGRΔ37-2 vs 9930_3dpi	CsGy1G020970	probable purine permease 10			-1.00895	0.0296805
1104	AR-NIL	NIL-R vs NIL-S_5 dpi	CsGy1G020970	purine permease 10 (Probable)			-0.24228	0.0199034
1105	AR-NIL	NIL-R vs NIL-S_0 dpi	CsGy1G020970	purine permease 10 (Probable)			-0.705474	0.00778434
1106	DM-NIL	NIL-S vs NIL-S_0 dpi	CsGy1G020970	purine permease 10 (Probable)			-0.73421	0.0140824
1107	AR-GE	SGRΔ37-2 vs 9930_3dpi	CsGy1G020980	Chlorophyll a-b binding protein, chloroplastic			1.25308	0.00221359
1108	AR-NIL	NIL-R vs NIL-S_0 dpi	CsGy1G020980	Chlorophyll a-b binding protein, chloroplastic	AT2G34430	LCHB1.4	-1.97609	0.00447118
1109	AR-NIL	NIL-R vs NIL-S_3 dpi	CsGy1G020980	Chlorophyll a-b binding protein, chloroplastic			1.14519	1.05355e-10
1110	DM-NIL	NIL-R vs NIL-S_5 dpi	CsGy1G020980	Chlorophyll a-b binding protein, chloroplastic			1.17942	3.04787e-06
1111	DM-NIL	NIL-S vs NIL-S_0 dpi	CsGy1G020980	Chlorophyll a-b binding protein, chloroplastic			-1.24474	6.06567e-15
1112	DM-GE	SGRΔ37-2 vs 9930_3dpi	CsGy1G021020	tobamovirus multiplication protein 1-like isoform X2			0.847836	0.0265485
1113	AR-GE	SGRΔ37-2 vs 9930_5dpi	CsGy1G021050	3-oxoacyl-[acyl-carrier-protein] synthase I, chloroplastic			0.77698	0.0116966
1114	AR-NIL	NIL-R vs NIL-S_3 dpi	CsGy1G021050	3-oxoacyl-[acyl-carrier-protein] synthase I, chloroplastic			0.464463	0.0074318
1115	DM-GE	SGRΔ37-2 vs 9930_5dpi	CsGy1G021050	3-oxoacyl-[acyl-carrier-protein] synthase I, chloroplastic			0.433365	0.0461807
1116	AR-GE	SGRΔ37-2 vs 9930_3dpi	CsGy1G021070	cytochrome b561 domain-containing protein At4g18260-like			4.70007	0.0216905
1117	DM-GE	SGRΔ37-2 vs 9930_5dpi	CsGy1G021150	60S ribosomal protein L18a-like protein			-0.643922	0.000605732
1118	DM-GE	SGRΔ37-2 vs 9930_5dpi	CsGy1G021190	carboxyl-terminal-processing peptidase 1, chloroplastic			0.453787	0.0429906
1119	DM-GE	SGRΔ37-2 vs 9930_3dpi	CsGy1G021190	carboxyl-terminal-processing peptidase 1, chloroplastic			0.515537	0.0250339
1120	AR-GE	SGRΔ37-2 vs 9930_5dpi	CsGy1G021270	Uncharacterized protein			1.11237	0.0447705
1121	AR-GE	SGRΔ37-2 vs 9930_3dpi	CsGy1G021310	exonuclease 1			1.18465	0.012783
1122	DM-GE	SGRΔ37-2 vs 9930_5dpi	CsGy1G021310	exonuclease 1			-1.47501	0.0162072
1123	AR-GE	SGRΔ37-2 vs 9930_5dpi	CsGy1G021330	Esterase			-0.912514	0.00621291
1124	AR-NIL	NIL-R vs NIL-S_5 dpi	CsGy1G021350	Trehalose-6-phosphate synthase, putative			0.54821	0.00307896
1125	DM-GE	SGRΔ37-2 vs 9930_3dpi	CsGy1G021370	GDSL esterase/lipase family			1.62193	1.47e-05
1126	DM-GE	SGRΔ37-2 vs 9930_5dpi	CsGy1G021370	GDSL esterase/lipase family			2.212	9.83188e-10
1127	DM-NIL	NIL-R vs NIL-S_5 dpi	CsGy1G021370	GDSL esterase/lipase family			0.870641	0.0009246
1128	DM-NIL	NIL-S vs NIL-S_0 dpi	CsGy1G021370	GDSL esterase/lipase family			-0.771009	0.000213519
1129	AR-GE	SGRΔ37-2 vs 9930_5dpi	CsGy1G021390	protein translocase subunit SECA2, chloroplastic isoform X2			-0.694623	0.0315557
1130	DM-GE	SGRΔ37-2 vs 9930_5dpi	CsGy1G021390	protein translocase subunit SECA2, chloroplastic isoform X2			-0.879932	0.00261421
1131	AR-GE	SGRΔ37-2 vs 9930_3dpi	CsGy1G021420	Interferon-induced GTP-binding protein Mx			-1.54157	0.0382757
1132	AR-GE	SGRΔ37-2 vs 9930_5dpi	CsGy1G021420	Interferon-induced GTP-binding protein Mx			-1.57134	0.0327822
1133	DM-GE	SGRΔ37-2 vs 9930_5dpi	CsGy1G021420	Interferon-induced GTP-binding protein Mx			-1.3613	0.0183811
1134	DM-GE	SGRΔ37-2 vs 9930_3dpi	CsGy1G021420	Interferon-induced GTP-binding protein Mx			-2.39727	5.37e-06
1135	DM-NIL	NIL-R vs NIL-S_5 dpi	CsGy1G021420	Interferon-induced GTP-binding protein Mx			-1.13987	0.0374649
1136	AR-GE	SGRΔ37-2 vs 9930_3dpi	CsGy1G021540	RING-type E3 ubiquitin transferase			0.570483	0.00221911
1137	AR-NIL	NIL-R vs NIL-S_5 dpi	CsGy1G021540	RING-type E3 ubiquitin transferase			0.273987	0.0184973
1138	DM-GE	SGRΔ37-2 vs 9930_3dpi	CsGy1G021570	NAD(P)-binding Rossmann-fold superfamily protein isoform 1			0.64216	0.0434301
1139	DM-GE	SGRΔ37-2 vs 9930_5dpi	CsGy1G021570	NAD(P)-binding Rossmann-fold superfamily protein isoform 1			0.749315	0.00926797
1140	DM-GE	SGRΔ37-2 vs 9930_5dpi	CsGy1G021580	Ras-related protein rab-11.1			-0.864154	0.0112671
1141	AR-GE	SGRΔ37-2 vs 9930_5dpi	CsGy1G021590	probable WRKY transcription factor 65 isoform X2			-1.03801	0.010841
1142	AR-NIL	NIL-R vs NIL-S_0 dpi	CsGy1G021590	WRKY transcription factor 65 isoform X2 (Probable)			4.53315	0.00442494
1143	AR-NIL	NIL-R vs NIL-S_0 dpi	CsGy1G021600	DUF1685 domain-containing protein			1.03609	0.00541503
1144	DM-NIL	NIL-R vs NIL-S_3 dpi	CsGy1G021610	Cellulose synthase			0.76784	0.00411831
1145	DM-AR-GE	SGRΔ37-2 vs 9930_0 dpi	CsGy1G021710	Non-specific serine/threonine protein kinase	AT5G45820	CIPK20, PKS18, SnRK3.6	0.998349	0.00518184
1146	DM-GE	SGRΔ37-2 vs 9930_5dpi	CsGy1G021710	Non-specific serine/threonine protein kinase			1.21197	0.0157116
1147	DM-NIL	NIL-R vs NIL-S_5 dpi	CsGy1G021730	LRR receptor-like serine/threonine-protein kinase MRH1 (Probable)			-0.36646	0.0497322
1148	AR-GE	SGRΔ37-2 vs 9930_5dpi	CsGy1G021770	trihelix transcription factor ASIL2-like			-0.470557	0.0455142
1149	DM-GE	SGRΔ37-2 vs 9930_3dpi	CsGy1G021770	trihelix transcription factor ASIL2-like			-0.745005	0.000928772
1150	AR-GE	SGRΔ37-2 vs 9930_3dpi	CsGy1G021790	protein SCAR3			0.426013	0.00574261
1151	AR-GE	SGRΔ37-2 vs 9930_3dpi	CsGy1G021800	dof zinc finger protein DOF1.5			0.897065	0.00755893
1152	AR-NIL	NIL-R vs NIL-S_5 dpi	CsGy1G021800	dof zinc finger protein DOF1.5			-0.412925	0.0470923
1153	DM-GE	SGRΔ37-2 vs 9930_5dpi	CsGy1G021800	dof zinc finger protein DOF1.5			-1.00197	0.00570922
1154	DM-NIL	NIL-R vs NIL-S_5 dpi	CsGy1G021800	dof zinc finger protein DOF1.5			-0.519402	0.0247174
1155	AR-GE	SGRΔ37-2 vs 9930_5dpi	CsGy1G021810	Hydrolase-like protein family			-0.386426	0.0221
1156	AR-NIL	NIL-R vs NIL-S_5 dpi	CsGy1G021820	heavy metal-associated isoprenylated plant protein 21 isoform X2			-1.00348	0.0294579
1157	AR-NIL	NIL-R vs NIL-S_3 dpi	CsGy1G021820	heavy metal-associated isoprenylated plant protein 21 isoform X2			-1.42995	0.00195648
1158	DM-GE	SGRΔ37-2 vs 9930_3dpi	CsGy1G021820	heavy metal-associated isoprenylated plant protein 21 isoform X2			-1.98354	0.000107976
1159	DM-GE	SGRΔ37-2 vs 9930_5dpi	CsGy1G021820	heavy metal-associated isoprenylated plant protein 21 isoform X2			-2.05431	3.50659e-05
1160	DM-GE	SGRΔ37-2 vs 9930_5dpi	CsGy1G021850	putative transcription factor bHLH107			0.745761	0.0175145
1161	DM-GE	SGRΔ37-2 vs 9930_3dpi	CsGy1G021860	U-box domain-containing protein 12-like			-2.52985	0.0458088
1162	DM-AR-GE	SGRΔ37-2 vs 9930_0 dpi	CsGy1G021870	protein trichome birefringence-like 37			0.601084	0.0347048
1163	DM-GE	SGRΔ37-2 vs 9930_5dpi	CsGy1G021900	nudix hydrolase 11			1.44682	0.0279691
1164	DM-GE	SGRΔ37-2 vs 9930_5dpi	CsGy1G022020	K-stimulated pyrophosphate-energized sodium pump protein			0.434935	0.0220078
1165	DM-GE	SGRΔ37-2 vs 9930_5dpi	CsGy1G022040	Histone H2A			-0.387454	0.0169203
1166	DM-NIL	NIL-S vs NIL-S_0 dpi	CsGy1G022040	Histone H2A			-0.602717	0.00119739
1167	AR-GE	SGRΔ37-2 vs 9930_5dpi	CsGy1G022050	30S ribosomal protein S8			0.422955	0.0455024
1168	DM-GE	SGRΔ37-2 vs 9930_5dpi	CsGy1G022060	zinc finger protein ZAT12-like			-1.46337	0.00799579
1169	AR-GE	SGRΔ37-2 vs 9930_5dpi	CsGy1G022080	protein UPSTREAM OF FLC			2.82306	0.00188103
1170	AR-GE	SGRΔ37-2 vs 9930_5dpi	CsGy1G022090	transcription factor MYB59-like			-0.681665	0.00844203
1171	AR-NIL	NIL-R vs NIL-S_0 dpi	CsGy1G022090	transcription factor MYB59-like			0.666102	0.00381313
1172	AR-GE	SGRΔ37-2 vs 9930_3dpi	CsGy1G022160	Kinesin-related protein			0.981463	0.0186465
1173	DM-GE	SGRΔ37-2 vs 9930_5dpi	CsGy1G022250	phenolic glucoside malonyltransferase 1-like			0.835823	0.000121596
1174	AR-GE	SGRΔ37-2 vs 9930_5dpi	CsGy1G022260	phenolic glucoside malonyltransferase 1-like			0.551115	0.0155582
1175	DM-GE	SGRΔ37-2 vs 9930_3dpi	CsGy1G022260	phenolic glucoside malonyltransferase 1-like			0.803801	0.0092581
1176	DM-GE	SGRΔ37-2 vs 9930_5dpi	CsGy1G022260	phenolic glucoside malonyltransferase 1-like			1.19063	1.35797e-05
1177	DM-GE	SGRΔ37-2 vs 9930_5dpi	CsGy1G022390	Membrane insertase OXA1/ALB3/YidC			0.616789	0.00545242
1178	DM-NIL	NIL-R vs NIL-S_5 dpi	CsGy1G022390	Membrane insertase OXA1/ALB3/YidC	AT2G28800	ALB3	0.471017	0.0115989
1179	AR-GE	SGRΔ37-2 vs 9930_5dpi	CsGy1G022450	RING-type E3 ubiquitin transferase			-0.443693	0.042673
1180	AR-GE	SGRΔ37-2 vs 9930_5dpi	CsGy1G022470	fasciclin-like arabinogalactan protein 4			1.17769	0.0120822
1181	AR-NIL	NIL-R vs NIL-S_0 dpi	CsGy1G022470	fasciclin-like arabinogalactan protein 4			-0.869192	0.00524758
1182	DM-GE	SGRΔ37-2 vs 9930_5dpi	CsGy1G022530	Unknown Protein			-7.06609	0.00222973
1183	AR-GE	SGRΔ37-2 vs 9930_5dpi	CsGy1G022540	outer envelope pore protein 16, chloroplastic			0.999375	0.0098295
1184	DM-GE	SGRΔ37-2 vs 9930_5dpi	CsGy1G022540	outer envelope pore protein 16, chloroplastic			0.90531	0.0183744
1185	DM-GE	SGRΔ37-2 vs 9930_3dpi	CsGy1G022540	outer envelope pore protein 16, chloroplastic			1.56882	7.32e-06
1186	DM-NIL	NIL-R vs NIL-S_3 dpi	CsGy1G022540	outer envelope pore protein 16, chloroplastic			-0.510361	0.0085991
1187	AR-GE	SGRΔ37-2 vs 9930_3dpi	CsGy1G022620	Glucan endo-1,3-beta-glucosidase			-1.16546	0.0352965
1188	DM-GE	SGRΔ37-2 vs 9930_5dpi	CsGy1G022620	Glucan endo-1,3-beta-glucosidase			-1.45291	0.000233841
1189	DM-NIL	NIL-R vs NIL-S_5 dpi	CsGy1G022620	Glucan endo-1,3-beta-glucosidase			-0.52647	0.018158
1190	DM-NIL	NIL-S vs NIL-S_0 dpi	CsGy1G022620	Glucan endo-1,3-beta-glucosidase			1.25413	0.00260375
1191	DM-NIL	NIL-R vs NIL-S_3 dpi	CsGy1G022630	methyl-CpG-binding domain-containing protein 5			-1.05651	0.00733638
1192	AR-GE	SGRΔ37-2 vs 9930_3dpi	CsGy1G022650	expansin-A4-like			1.94403	0.00845447
1193	AR-GE	SGRΔ37-2 vs 9930_5dpi	CsGy1G022650	expansin-A4-like			3.11944	0.000230533
1194	DM-AR-GE	SGRΔ37-2 vs 9930_0 dpi	CsGy1G022650	expansin-A4-like			1.22239	0.000689309
1195	DM-NIL	NIL-S vs NIL-S_0 dpi	CsGy1G022650	expansin-A4-like			-0.517542	0.0482231
1196	AR-GE	SGRΔ37-2 vs 9930_5dpi	CsGy1G022680	PGR5-like protein 1A, chloroplastic			-0.522618	0.00674407
1197	DM-GE	SGRΔ37-2 vs 9930_5dpi	CsGy1G022690	Rab5-interacting			-0.458937	0.0499017
1198	AR-GE	SGRΔ37-2 vs 9930_5dpi	CsGy1G022720	scarecrow-like protein 14			-0.444953	0.0478487
1199	DM-GE	SGRΔ37-2 vs 9930_3dpi	CsGy1G022720	scarecrow-like protein 14			-0.328514	0.0418027
1200	AR-GE	SGRΔ37-2 vs 9930_5dpi	CsGy1G022730	Haloacid dehalogenase-like hydrolase (HAD) superfamily protein			0.879164	0.0290305
1201	DM-AR-GE	SGRΔ37-2 vs 9930_0 dpi	CsGy1G022730	Haloacid dehalogenase-like hydrolase (HAD) superfamily protein			0.773573	0.0415287
1202	AR-GE	SGRΔ37-2 vs 9930_3dpi	CsGy1G022750	Haloacid dehalogenase-like hydrolase (HAD) superfamily protein			4.45191	0.00816122
1203	DM-GE	SGRΔ37-2 vs 9930_5dpi	CsGy1G022780	Cytochrome P450			2.89329	0.00321541
1204	DM-NIL	NIL-R vs NIL-S_5 dpi	CsGy1G022780	Cytochrome P450; abscisic acid 8'-hydroxylase 1, CYP707A2	AT2G29090	CYP707A2	0.816788	0.024125
1205	DM-GE	SGRΔ37-2 vs 9930_3dpi	CsGy1G022820	D-xylose-proton symporter-like 3, chloroplastic			0.85263	0.000453171
1206	DM-GE	SGRΔ37-2 vs 9930_5dpi	CsGy1G022820	D-xylose-proton symporter-like 3, chloroplastic			0.879611	0.000206981
1207	DM-NIL	NIL-R vs NIL-S_5 dpi	CsGy1G022820	D-xylose-proton symporter-like 3, chloroplastic			0.547175	0.00981465
1208	DM-NIL	NIL-S vs NIL-S_0 dpi	CsGy1G022870	Protein-serine/threonine phosphatase	AT5G59220	HAI1	0.886678	7.50858e-06
1209	AR-GE	SGRΔ37-2 vs 9930_3dpi	CsGy1G022880	metal tolerance protein B			0.969911	0.0199888
1210	AR-NIL	NIL-R vs NIL-S_5 dpi	CsGy1G022910	hypothetical protein			-0.996118	0.000886443
1211	DM-NIL	NIL-S vs NIL-S_0 dpi	CsGy1G022910	hypothetical protein			-1.02813	0.000919714
1212	DM-NIL	NIL-R vs NIL-S_5 dpi	CsGy1G022910	hypothetical protein			1.03286	7.15129e-05
1213	DM-GE	SGRΔ37-2 vs 9930_5dpi	CsGy1G022920	G patch domain protein			0.974366	8.78189e-05
1214	AR-GE	SGRΔ37-2 vs 9930_3dpi	CsGy1G022930	copper transporter 2-like			-1.71111	0.00340566
1215	AR-GE	SGRΔ37-2 vs 9930_5dpi	CsGy1G022930	copper transporter 2-like			-3.26547	1.13588e-08
1216	AR-NIL	NIL-R vs NIL-S_5 dpi	CsGy1G022930	copper transporter 2-like			-0.981284	0.00223343
1217	DM-NIL	NIL-R vs NIL-S_5 dpi	CsGy1G022940	copper transporter 1			0.548409	0.0048932
1218	AR-GE	SGRΔ37-2 vs 9930_5dpi	CsGy1G022950	Glycosyltransferase			5.33368	0.0402107
1219	DM-NIL	NIL-R vs NIL-S_3 dpi	CsGy1G022950	Glycosyltransferase			0.97883	0.000272317
1220	AR-GE	SGRΔ37-2 vs 9930_5dpi	CsGy1G023010	Mitochondrial import inner membrane translocase subunit TIM10			0.664712	0.0327274
1221	DM-NIL	NIL-R vs NIL-S_5 dpi	CsGy1G023040	RING/FYVE/PHD zinc finger superfamily protein			1.95521	0.0495534
1222	DM-GE	SGRΔ37-2 vs 9930_5dpi	CsGy1G023050	Neutral ceramidase			-0.802011	0.0205532
1223	DM-GE	SGRΔ37-2 vs 9930_5dpi	CsGy1G023100	probable anion transporter 4, chloroplastic			0.46494	0.0251988
1224	AR-NIL	NIL-R vs NIL-S_3 dpi	CsGy1G023130	Maternal effect embryo arrest 59			-0.663912	0.00432436
1225	DM-GE	SGRΔ37-2 vs 9930_3dpi	CsGy1G023130	Maternal effect embryo arrest 59			-0.831685	0.000305777
1226	DM-GE	SGRΔ37-2 vs 9930_5dpi	CsGy1G023130	Maternal effect embryo arrest 59			-1.08375	4.50715e-07
1227	DM-NIL	NIL-R vs NIL-S_5 dpi	CsGy1G023150	Laccase			-6.01721	0.0170584
1228	AR-NIL	NIL-R vs NIL-S_5 dpi	CsGy1G023170	beta-glucosidase BoGH3B-like			-0.877473	0.00206348
1229	DM-GE	SGRΔ37-2 vs 9930_3dpi	CsGy1G023170	beta-glucosidase BoGH3B-like			-0.857909	0.0089188
1230	DM-GE	SGRΔ37-2 vs 9930_5dpi	CsGy1G023170	beta-glucosidase BoGH3B-like			-1.06818	0.000377094
1231	DM-GE	SGRΔ37-2 vs 9930_5dpi	CsGy1G023180	beta-glucosidase BoGH3B-like			-0.66657	0.00114205
1232	AR-NIL	NIL-R vs NIL-S_3 dpi	CsGy1G023210	Phosphomethylpyrimidine synthase			-1.12407	1.32231e-05
1233	DM-NIL	NIL-R vs NIL-S_3 dpi	CsGy1G023220	Cytochrome P450			2.87902	0.0244707
1234	DM-GE	SGRΔ37-2 vs 9930_3dpi	CsGy1G023230	Phosphate transporter			0.576649	0.00375952
1235	DM-GE	SGRΔ37-2 vs 9930_5dpi	CsGy1G023230	Phosphate transporter			1.25427	2.65151e-13
1236	DM-NIL	NIL-R vs NIL-S_5 dpi	CsGy1G023230	Phosphate transporter			0.3327	0.0454142
1237	DM-GE	SGRΔ37-2 vs 9930_5dpi	CsGy1G023260	Tetratricopeptide repeat (TPR)-like superfamily protein			0.563132	0.000357093
1238	DM-GE	SGRΔ37-2 vs 9930_5dpi	CsGy1G023290	60S acidic ribosomal protein P0			1.32687	0.000179883
1239	DM-NIL	NIL-R vs NIL-S_3 dpi	CsGy1G023290	60S acidic ribosomal protein P0			-0.691879	0.0483252
1240	AR-NIL	NIL-R vs NIL-S_3 dpi	CsGy1G023310	RING/U-box superfamily protein			-0.588044	0.00234813
1241	DM-GE	SGRΔ37-2 vs 9930_5dpi	CsGy1G023400	protein SMAX1-LIKE 6			0.647515	0.00194179
1242	AR-GE	SGRΔ37-2 vs 9930_5dpi	CsGy1G023420	Omega-3 fatty acid desaturase			0.823995	0.00786609
1243	AR-NIL	NIL-R vs NIL-S_3 dpi	CsGy1G023420	Omega-3 fatty acid desaturase			0.895597	0.000253948
1244	DM-AR-GE	SGRΔ37-2 vs 9930_0 dpi	CsGy1G023420	Omega-3 fatty acid desaturase			0.913322	0.0108847
1245	DM-NIL	NIL-R vs NIL-S_5 dpi	CsGy1G023420	Omega-3 fatty acid desaturase			-0.311961	0.0413613
1246	AR-NIL	NIL-R vs NIL-S_5 dpi	CsGy1G023460	Uncharacterized protein			4.93136	0.0456927
1247	AR-GE	SGRΔ37-2 vs 9930_5dpi	CsGy1G023500	Protein trichome birefringence-like 45			1.82673	0.00106007
1248	AR-NIL	NIL-R vs NIL-S_3 dpi	CsGy1G023500	Protein trichome birefringence-like 45			0.763433	0.00189344
1249	DM-GE	SGRΔ37-2 vs 9930_5dpi	CsGy1G023500	Protein trichome birefringence-like 45			1.39137	0.035439
1250	DM-NIL	NIL-R vs NIL-S_5 dpi	CsGy1G023500	Protein trichome birefringence-like 45			0.770514	0.0103205
1251	AR-GE	SGRΔ37-2 vs 9930_3dpi	CsGy1G023510	probable protein phosphatase 2C 25			0.555284	0.00256295
1252	AR-NIL	NIL-R vs NIL-S_5 dpi	CsGy1G023510	protein phosphatase 2C 25 (Probable)			0.437251	0.00435252
1253	DM-AR-GE	SGRΔ37-2 vs 9930_0 dpi	CsGy1G023510	protein phosphatase 2C 25 (Probable)			-1.05309	0.0204898
1254	DM-GE	SGRΔ37-2 vs 9930_3dpi	CsGy1G023510	probable protein phosphatase 2C 25			-0.637311	0.00341006
1255	DM-NIL	NIL-R vs NIL-S_3 dpi	CsGy1G023520	serine/threonine-protein kinase 26-like			2.66184	0.0428974
1256	AR-NIL	NIL-R vs NIL-S_5 dpi	CsGy1G023550	potassium transport system protein kup (Probable)			-0.504958	0.00979502
1257	DM-AR-GE	SGRΔ37-2 vs 9930_0 dpi	CsGy1G023550	potassium transport system protein kup (Probable)			-0.686442	0.0175599
1258	DM-AR-GE	SGRΔ37-2 vs 9930_0 dpi	CsGy1G023560	pyruvate decarboxylase 2-like			1.20277	0.045435
1259	DM-NIL	NIL-R vs NIL-S_3 dpi	CsGy1G023580	Unknown Protein			-7.51033	0.000125737
1260	AR-GE	SGRΔ37-2 vs 9930_5dpi	CsGy1G023670	exocyst complex component EXO70B1-like			-0.522628	0.00606151
1261	AR-GE	SGRΔ37-2 vs 9930_3dpi	CsGy1G023700	cation/H(+) antiporter 24			-0.807427	0.00432508
1262	AR-GE	SGRΔ37-2 vs 9930_5dpi	CsGy1G023700	cation/H(+) antiporter 24			-0.888681	0.00282938
1263	DM-AR-GE	SGRΔ37-2 vs 9930_0 dpi	CsGy1G023700	cation/H(+) antiporter 24			-1.14743	0.00644451
1264	AR-GE	SGRΔ37-2 vs 9930_5dpi	CsGy1G023710	shewanella-like protein phosphatase 1			2.52794	0.00081928
1265	DM-GE	SGRΔ37-2 vs 9930_5dpi	CsGy1G023710	shewanella-like protein phosphatase 1			1.4506	0.00301291
1266	DM-GE	SGRΔ37-2 vs 9930_3dpi	CsGy1G023710	shewanella-like protein phosphatase 1			1.92486	5.39e-05
1267	DM-GE	SGRΔ37-2 vs 9930_3dpi	CsGy1G023770	cinnamoyl-CoA reductase 1			0.83095	0.0145858
1268	DM-GE	SGRΔ37-2 vs 9930_5dpi	CsGy1G023770	cinnamoyl-CoA reductase 1			0.895404	0.00526774
1269	DM-AR-GE	SGRΔ37-2 vs 9930_0 dpi	CsGy1G023850	Methyltransferase-related protein			-0.737001	0.000490016
1270	DM-NIL	NIL-R vs NIL-S_5 dpi	CsGy1G023850	Methyltransferase-related protein			0.414481	0.00924417
1271	AR-GE	SGRΔ37-2 vs 9930_5dpi	CsGy1G023960	Endochitinase			-0.970524	0.0225783
1272	DM-NIL	NIL-R vs NIL-S_3 dpi	CsGy1G023960	Endochitinase			-0.605164	0.00293091
1273	DM-GE	SGRΔ37-2 vs 9930_5dpi	CsGy1G023970	proton pump-interactor 2-like isoform X2			-2.60438	0.0054615
1274	DM-AR-GE	SGRΔ37-2 vs 9930_0 dpi	CsGy1G024000	transcription termination factor MTEF1, chloroplastic			0.623416	0.0334661
1275	DM-NIL	NIL-S vs NIL-S_0 dpi	CsGy1G024000	transcription termination factor MTEF1, chloroplastic			-0.50363	0.0191855
1276	AR-GE	SGRΔ37-2 vs 9930_3dpi	CsGy1G024010	Chaperone DnaJ-domain superfamily protein			0.688929	0.000826764
1277	AR-GE	SGRΔ37-2 vs 9930_5dpi	CsGy1G024010	Chaperone DnaJ-domain superfamily protein			0.848741	0.000470378
1278	DM-NIL	NIL-R vs NIL-S_3 dpi	CsGy1G024030	Uncharacterized protein			-1.7548	0.0301825
1279	AR-GE	SGRΔ37-2 vs 9930_3dpi	CsGy1G024040	Auxin response factor			0.598934	0.0353544
1280	DM-GE	SGRΔ37-2 vs 9930_5dpi	CsGy1G024040	Auxin response factor			0.841178	0.0100761
1281	AR-GE	SGRΔ37-2 vs 9930_3dpi	CsGy1G024050	phospholipase A1-Igamma1, chloroplastic			0.646071	0.0326962
1282	AR-NIL	NIL-R vs NIL-S_3 dpi	CsGy1G024050	phospholipase A1-Igamma1, chloroplastic			1.13367	1.47676e-05
1283	DM-AR-GE	SGRΔ37-2 vs 9930_0 dpi	CsGy1G024050	phospholipase A1-Igamma1, chloroplastic			-3.32818	0.00252088
1284	AR-GE	SGRΔ37-2 vs 9930_5dpi	CsGy1G024110	BAG family molecular chaperone regulator 3-like			3.05378	0.0215889
1285	DM-NIL	NIL-R vs NIL-S_3 dpi	CsGy1G024110	BAG family molecular chaperone regulator 3-like			0.736696	0.033077
1286	AR-GE	SGRΔ37-2 vs 9930_5dpi	CsGy1G024190	tetrahydrocannabinolic acid synthase-like			-1.18545	0.0135708
1287	DM-AR-GE	SGRΔ37-2 vs 9930_0 dpi	CsGy1G024190	tetrahydrocannabinolic acid synthase-like			-1.97329	0.00500129
1288	DM-GE	SGRΔ37-2 vs 9930_3dpi	CsGy1G024190	tetrahydrocannabinolic acid synthase-like			-1.14953	0.0431313
1289	DM-GE	SGRΔ37-2 vs 9930_5dpi	CsGy1G024190	tetrahydrocannabinolic acid synthase-like			-2.06225	1.16435e-05
1290	DM-NIL	NIL-R vs NIL-S_3 dpi	CsGy1G024190	tetrahydrocannabinolic acid synthase-like			-0.771677	0.020151
1291	AR-GE	SGRΔ37-2 vs 9930_3dpi	CsGy1G024210	Berberine bridge enzyme-like 8			-3.10456	0.00124775
1292	DM-GE	SGRΔ37-2 vs 9930_3dpi	CsGy1G024210	Berberine bridge enzyme-like 8			-2.92626	3.98e-05
1293	DM-GE	SGRΔ37-2 vs 9930_5dpi	CsGy1G024210	Berberine bridge enzyme-like 8			-3.65442	6.16894e-08
1294	DM-NIL	NIL-R vs NIL-S_5 dpi	CsGy1G024230	Berberine bridge enzyme-like 13			-2.11281	0.0300828
1295	DM-GE	SGRΔ37-2 vs 9930_5dpi	CsGy1G024250	transducin beta-like protein 3			0.476127	0.00400324
1296	DM-NIL	NIL-R vs NIL-S_5 dpi	CsGy1G024270	Tubulin beta-3 chain			0.37418	0.0185268
1297	DM-NIL	NIL-R vs NIL-S_3 dpi	CsGy1G024270	Tubulin beta-3 chain			0.588866	9.95379e-05
1298	AR-NIL	NIL-R vs NIL-S_3 dpi	CsGy1G024280	Tubulin beta-7 chain			-0.444843	0.00490578
1299	DM-NIL	NIL-R vs NIL-S_3 dpi	CsGy1G024280	Tubulin beta-7 chain			0.629567	5.81065e-06
1300	DM-NIL	NIL-R vs NIL-S_3 dpi	CsGy1G024290	Unknown Protein			0.518357	0.0082861
1301	DM-GE	SGRΔ37-2 vs 9930_5dpi	CsGy1G024300	Histidinol dehydrogenase			0.509129	0.00695613
1302	AR-GE	SGRΔ37-2 vs 9930_5dpi	CsGy1G024420	3-hydroxyisobutyrate dehydrogenase			-1.1594	0.0456506
1303	AR-NIL	NIL-R vs NIL-S_3 dpi	CsGy1G024420	3-hydroxyisobutyrate dehydrogenase			-1.19803	5.02732e-05
1304	DM-AR-GE	SGRΔ37-2 vs 9930_0 dpi	CsGy1G024420	3-hydroxyisobutyrate dehydrogenase			-1.74282	0.00129263
1305	DM-GE	SGRΔ37-2 vs 9930_3dpi	CsGy1G024420	3-hydroxyisobutyrate dehydrogenase			-1.69247	0.00028369
1306	DM-GE	SGRΔ37-2 vs 9930_5dpi	CsGy1G024420	3-hydroxyisobutyrate dehydrogenase			-2.56475	3.30409e-09
1307	AR-GE	SGRΔ37-2 vs 9930_5dpi	CsGy1G024440	transmembrane protein			6.14234	0.0130933
1308	DM-GE	SGRΔ37-2 vs 9930_3dpi	CsGy1G024470	sec1 family domain-containing protein MIP3			-0.405999	0.0459515
1309	AR-GE	SGRΔ37-2 vs 9930_5dpi	CsGy1G024510	50S ribosomal protein L33-like			0.920561	0.0252747
1310	DM-GE	SGRΔ37-2 vs 9930_3dpi	CsGy1G024560	tetrahydrocannabinolic acid synthase-like			-2.65954	0.0429834
1311	DM-GE	SGRΔ37-2 vs 9930_5dpi	CsGy1G024570	Berberine bridge enzyme-like 26			-6.07782	0.0258197
1312	AR-GE	SGRΔ37-2 vs 9930_5dpi	CsGy1G024600	Berberine bridge enzyme-like 24			1.51548	0.049255
1313	AR-GE	SGRΔ37-2 vs 9930_3dpi	CsGy1G024600	Berberine bridge enzyme-like 24			0.995594	0.0397058
1314	DM-GE	SGRΔ37-2 vs 9930_5dpi	CsGy1G024600	Berberine bridge enzyme-like 24			1.36747	0.012537
1315	AR-GE	SGRΔ37-2 vs 9930_5dpi	CsGy1G024720	Short-chain dehydrogenase/reductase family protein			1.20356	0.0119603
1316	DM-GE	SGRΔ37-2 vs 9930_3dpi	CsGy1G024720	Short-chain dehydrogenase/reductase family protein			0.9888	0.035269
1317	DM-GE	SGRΔ37-2 vs 9930_5dpi	CsGy1G024720	Short-chain dehydrogenase/reductase family protein			1.35458	0.00147329
1318	AR-GE	SGRΔ37-2 vs 9930_3dpi	CsGy1G024760	probable WRKY transcription factor 14 isoform X1			2.10757	0.0447097
1319	DM-NIL	NIL-R vs NIL-S_5 dpi	CsGy1G024790	pentatricopeptide repeat-containing protein At1g30610, chloroplastic			0.396692	0.0281431
1320	AR-GE	SGRΔ37-2 vs 9930_5dpi	CsGy1G024810	Ribose-5-phosphate isomerase A			1.24274	0.0187691
1321	DM-GE	SGRΔ37-2 vs 9930_5dpi	CsGy1G024810	Ribose-5-phosphate isomerase A			1.0055	0.0256971
1322	DM-GE	SGRΔ37-2 vs 9930_3dpi	CsGy1G024810	Ribose-5-phosphate isomerase A			1.66041	5.89e-05
1323	DM-NIL	NIL-R vs NIL-S_5 dpi	CsGy1G024810	Ribose-5-phosphate isomerase A			0.941987	0.00328879
1324	DM-NIL	NIL-R vs NIL-S_5 dpi	CsGy1G024850	Glucan endo-1,3-beta-glucosidase	AT5G14600	PR2	-0.327606	0.016608
1325	DM-GE	SGRΔ37-2 vs 9930_3dpi	CsGy1G024860	NHL repeat-containing protein 2 isoform X2			1.26303	0.000346775
1326	DM-GE	SGRΔ37-2 vs 9930_5dpi	CsGy1G024860	NHL repeat-containing protein 2 isoform X2			1.39243	5.04371e-05
1327	DM-NIL	NIL-R vs NIL-S_5 dpi	CsGy1G024860	NHL repeat-containing protein 2 isoform X2			0.697148	0.0143192
1328	DM-GE	SGRΔ37-2 vs 9930_5dpi	CsGy1G024900	Protein kinase			-0.324738	0.0115655
1329	DM-GE	SGRΔ37-2 vs 9930_5dpi	CsGy1G024910	pyrrolidone-carboxylate peptidase 1			-0.868147	0.00013851
1330	DM-GE	SGRΔ37-2 vs 9930_3dpi	CsGy1G024980	Unknown Protein			-1.12304	3.61e-06
1331	DM-GE	SGRΔ37-2 vs 9930_5dpi	CsGy1G024980	Unknown Protein			-1.26735	6.4696e-08
1332	AR-GE	SGRΔ37-2 vs 9930_5dpi	CsGy1G025000	titin isoform X2			-0.367402	0.0241703
1333	AR-NIL	NIL-R vs NIL-S_3 dpi	CsGy1G025000	titin isoform X2			-0.445547	0.00887623
1334	DM-GE	SGRΔ37-2 vs 9930_3dpi	CsGy1G025000	titin isoform X2			-0.470484	0.017993
1335	DM-NIL	NIL-R vs NIL-S_3 dpi	CsGy1G025000	titin isoform X2			0.608202	0.000610954
1336	AR-GE	SGRΔ37-2 vs 9930_5dpi	CsGy1G025050	ABC1-like kinase			-0.479887	0.0346085
1337	AR-GE	SGRΔ37-2 vs 9930_5dpi	CsGy1G025070	DEAD-box ATP-dependent RNA helicase 3, chloroplastic			0.863225	0.00761033
1338	DM-GE	SGRΔ37-2 vs 9930_3dpi	CsGy1G025070	DEAD-box ATP-dependent RNA helicase 3, chloroplastic			0.638681	0.00833001
1339	DM-GE	SGRΔ37-2 vs 9930_5dpi	CsGy1G025070	DEAD-box ATP-dependent RNA helicase 3, chloroplastic			0.761829	0.000662217
1340	AR-GE	SGRΔ37-2 vs 9930_5dpi	CsGy1G025090	Pectin acetylesterase			1.5932	0.00145744
1341	AR-GE	SGRΔ37-2 vs 9930_5dpi	CsGy1G025140	nicotianamine synthase-like			-0.913101	0.0405655
1342	AR-NIL	NIL-R vs NIL-S_5 dpi	CsGy1G025240	calmodulin-binding protein 60 G-like isoform X2	AT5G26920	CBP60G	-1.32169	0.00898444
1343	DM-GE	SGRΔ37-2 vs 9930_5dpi	CsGy1G025240	calmodulin-binding protein 60 G-like isoform X2			-1.05029	0.00615633
1344	AR-GE	SGRΔ37-2 vs 9930_3dpi	CsGy1G025250	calmodulin-binding protein 60 G-like isoform X1			-3.67112	0.0345175
1345	AR-GE	SGRΔ37-2 vs 9930_3dpi	CsGy1G025260	calmodulin-binding protein 60 B-like isoform X2			1.13963	0.000886864
1346	AR-NIL	NIL-R vs NIL-S_5 dpi	CsGy1G025260	calmodulin-binding protein 60 B-like isoform X2	AT5G57580	CBP60B	0.40541	0.00785591
1347	DM-NIL	NIL-R vs NIL-S_3 dpi	CsGy1G025270	calmodulin-binding protein 60 B-like isoform X2	AT2G18750	CBP60C	-1.01407	0.0275223
1348	AR-GE	SGRΔ37-2 vs 9930_3dpi	CsGy1G025280	calmodulin-binding protein 60 C-like isoform X2			0.978421	0.0234091
1349	DM-NIL	NIL-R vs NIL-S_3 dpi	CsGy1G025280	calmodulin-binding protein 60 C-like isoform X2			-1.49571	0.0413668
1350	DM-GE	SGRΔ37-2 vs 9930_3dpi	CsGy1G025290	putative F-box protein PP2-B12			1.81861	7.52e-05
1351	DM-GE	SGRΔ37-2 vs 9930_5dpi	CsGy1G025360	GATA transcription factor 16-like			-6.05838	0.033089
1352	DM-GE	SGRΔ37-2 vs 9930_3dpi	CsGy1G025440	calmodulin-binding protein 60 C-like isoform X2			-0.906591	0.0395904
1353	DM-GE	SGRΔ37-2 vs 9930_5dpi	CsGy1G025440	calmodulin-binding protein 60 C-like isoform X2			-1.66783	4.64012e-06
1354	AR-GE	SGRΔ37-2 vs 9930_5dpi	CsGy1G025460	Uncharacterized protein			1.37083	0.00173192
1355	DM-GE	SGRΔ37-2 vs 9930_5dpi	CsGy1G025480	calmodulin-binding protein 60 B-like isoform X2			1.30058	0.0251649
1356	AR-GE	SGRΔ37-2 vs 9930_3dpi	CsGy1G025510	glycine-rich domain-containing protein 1			0.375339	0.046679
1357	AR-GE	SGRΔ37-2 vs 9930_5dpi	CsGy1G025540	hypothetical protein			-0.275001	0.0432117
1358	AR-GE	SGRΔ37-2 vs 9930_3dpi	CsGy1G025560	Epoxide hydrolase 2			-0.602306	0.0211356
1359	DM-GE	SGRΔ37-2 vs 9930_5dpi	CsGy1G025590	Chaperone protein HtpG			0.607252	0.0011174
1360	DM-NIL	NIL-S vs NIL-S_0 dpi	CsGy1G025590	Chaperone protein HtpG	AT5G56010	HSP81-3; HSP90.3	0.545261	0.00121687
1361	DM-AR-GE	SGRΔ37-2 vs 9930_0 dpi	CsGy1G025600	Bidirectional sugar transporter SWEET			1.17254	0.0284098
1362	DM-GE	SGRΔ37-2 vs 9930_5dpi	CsGy1G025610	Chaperone protein HtpG			0.776491	0.000130518
1363	DM-NIL	NIL-S vs NIL-S_0 dpi	CsGy1G025610	Chaperone protein HtpG	AT5G56010	HSP81-3; HSP90.3	0.482885	0.0209123
1364	AR-NIL	NIL-R vs NIL-S_3 dpi	CsGy1G025630	translationally-controlled tumor protein homolog			0.583041	0.00453636
1365	DM-GE	SGRΔ37-2 vs 9930_3dpi	CsGy1G025630	translationally-controlled tumor protein homolog			0.790254	0.0316153
1366	DM-NIL	NIL-R vs NIL-S_3 dpi	CsGy1G025630	translationally-controlled tumor protein homolog			-0.627577	0.0409579
1367	AR-GE	SGRΔ37-2 vs 9930_3dpi	CsGy1G025690	Unknown Protein			5.36663	0.0116391
1368	AR-GE	SGRΔ37-2 vs 9930_3dpi	CsGy1G025710	Dormancy/auxin associated family protein			-0.531759	0.0255135
1369	AR-NIL	NIL-R vs NIL-S_0 dpi	CsGy1G025710	Dormancy/auxin associated family protein	AT1G56220	DRM1 homolog 3	0.652443	0.00138079
1370	AR-NIL	NIL-R vs NIL-S_3 dpi	CsGy1G025710	Dormancy/auxin associated family protein			-0.521086	0.00279863
1371	DM-AR-GE	SGRΔ37-2 vs 9930_0 dpi	CsGy1G025710	Dormancy/auxin associated family protein	AT1G56220	DRM1	-1.82264	0.0256694
1372	DM-NIL	NIL-R vs NIL-S_5 dpi	CsGy1G025710	Dormancy/auxin associated family protein			0.719166	3.66857e-05
1373	DM-NIL	NIL-R vs NIL-S_3 dpi	CsGy1G025710	Dormancy/auxin associated family protein			0.728441	1.18969e-05
1374	AR-GE	SGRΔ37-2 vs 9930_3dpi	CsGy1G025720	tafazzin-like			-0.230981	0.0466716
1375	DM-NIL	NIL-R vs NIL-S_3 dpi	CsGy1G025730	REF/SRPP-like protein At3g05500			-0.539988	0.00741611
1376	AR-NIL	NIL-R vs NIL-S_5 dpi	CsGy1G025770	Formin-like protein			0.957107	0.0423889
1377	DM-NIL	NIL-R vs NIL-S_5 dpi	CsGy1G025800	protein SRC2-like	AT1G09070	SRC2	-0.455555	0.00735082
1378	DM-NIL	NIL-R vs NIL-S_3 dpi	CsGy1G025800	protein SRC2-like	AT1G09070	SRC2	-1.01364	0.00309961
1379	AR-GE	SGRΔ37-2 vs 9930_3dpi	CsGy1G025810	Zinc finger protein			-1.12137	0.0164721
1380	DM-GE	SGRΔ37-2 vs 9930_5dpi	CsGy1G025840	Eukaryotic translation initiation factor 6			-0.738235	0.000605732
1381	DM-GE	SGRΔ37-2 vs 9930_5dpi	CsGy1G025920	isoaspartyl peptidase/L-asparaginase			-0.58732	0.0185872
1382	AR-GE	SGRΔ37-2 vs 9930_5dpi	CsGy1G026000	NADPH-dependent pterin aldehyde reductase-like isoform X2			0.855748	0.0351542
1383	DM-GE	SGRΔ37-2 vs 9930_5dpi	CsGy1G026000	NADPH-dependent pterin aldehyde reductase-like isoform X2			1.15644	0.040235
1384	DM-NIL	NIL-R vs NIL-S_5 dpi	CsGy1G026000	NADPH-dependent pterin aldehyde reductase-like isoform X2			0.662866	0.0266408
1385	AR-GE	SGRΔ37-2 vs 9930_5dpi	CsGy1G026010	NADPH-dependent pterin aldehyde reductase-like isoform X2			1.84295	0.0299558
1386	DM-GE	SGRΔ37-2 vs 9930_5dpi	CsGy1G026010	NADPH-dependent pterin aldehyde reductase-like isoform X2			3.52566	4.02673e-08
1387	AR-GE	SGRΔ37-2 vs 9930_5dpi	CsGy1G026030	Kinase superfamily protein			2.85126	0.0275383
1388	DM-AR-GE	SGRΔ37-2 vs 9930_0 dpi	CsGy1G026030	Kinase superfamily protein			0.803713	0.0265477
1389	DM-NIL	NIL-R vs NIL-S_5 dpi	CsGy1G026030	Kinase superfamily protein			2.26698	0.00399999
1390	DM-GE	SGRΔ37-2 vs 9930_5dpi	CsGy1G026110	phosphoglycerate mutase-like protein AT74			-0.583529	0.038031
1391	AR-GE	SGRΔ37-2 vs 9930_5dpi	CsGy1G026120	Sugar transporter family protein			-0.631329	0.0254618
1392	AR-GE	SGRΔ37-2 vs 9930_5dpi	CsGy1G026140	Dihydroorotate dehydrogenase (quinone), mitochondrial			0.74988	0.0111931
1393	DM-GE	SGRΔ37-2 vs 9930_5dpi	CsGy1G026140	Dihydroorotate dehydrogenase (quinone), mitochondrial			1.08499	0.0270395
1394	DM-NIL	NIL-R vs NIL-S_3 dpi	CsGy1G026170	protein CUP-SHAPED COTYLEDON 3-like			-0.520339	0.0430171
1395	AR-GE	SGRΔ37-2 vs 9930_5dpi	CsGy1G026220	gibberellin receptor GID1C			-0.305732	0.0314794
1396	DM-GE	SGRΔ37-2 vs 9930_5dpi	CsGy1G026260	stress regulated protein			0.876463	0.038031
1397	DM-GE	SGRΔ37-2 vs 9930_3dpi	CsGy1G026260	stress regulated protein			1.18056	0.0035751
1398	AR-GE	SGRΔ37-2 vs 9930_3dpi	CsGy1G026360	vesicle-associated protein 1-3-like			-3.08614	0.0141446
1399	DM-GE	SGRΔ37-2 vs 9930_5dpi	CsGy1G026360	vesicle-associated protein 1-3-like			-1.19628	0.0345934
1400	DM-GE	SGRΔ37-2 vs 9930_5dpi	CsGy1G026370	vesicle-associated protein 1-3-like			-1.81796	3.40868e-05
1401	DM-GE	SGRΔ37-2 vs 9930_5dpi	CsGy1G026380	transmembrane protein adipocyte-associated 1			-0.585477	0.00163446
1402	AR-GE	SGRΔ37-2 vs 9930_3dpi	CsGy1G026400	Superoxide dismutase [Cu-Zn]	AT1G08830	SOD1	0.314175	0.0158567
1403	AR-GE	SGRΔ37-2 vs 9930_5dpi	CsGy1G026420	Cyclin-dependent kinase			-0.350084	0.0316866
1404	AR-NIL	NIL-R vs NIL-S_3 dpi	CsGy1G026450	light-inducible protein CPRF2-like			-0.791771	8.75023e-07
1405	DM-GE	SGRΔ37-2 vs 9930_5dpi	CsGy1G026450	light-inducible protein CPRF2-like			-1.70612	0.000277533
1406	DM-NIL	NIL-R vs NIL-S_3 dpi	CsGy1G026450	light-inducible protein CPRF2-like			1.60214	0.0458658
1407	DM-NIL	NIL-R vs NIL-S_5 dpi	CsGy1G026450	light-inducible protein CPRF2-like			1.15843	0.00726359
1408	DM-GE	SGRΔ37-2 vs 9930_5dpi	CsGy1G026490	transcription factor UNE12-like isoform X1			1.39705	0.000953016
1409	DM-GE	SGRΔ37-2 vs 9930_3dpi	CsGy1G026500	basic helix-loop-helix (bHLH) DNA-binding superfamily protein			1.03124	0.000633646
1410	DM-GE	SGRΔ37-2 vs 9930_5dpi	CsGy1G026500	basic helix-loop-helix (bHLH) DNA-binding superfamily protein			1.65775	8.28301e-10
1411	DM-GE	SGRΔ37-2 vs 9930_5dpi	CsGy1G026550	Putative N-acetyltransferase yoaA			-0.914341	0.00721561
1412	AR-GE	SGRΔ37-2 vs 9930_3dpi	CsGy1G026570	Cytochrome P450 family 72 protein			-1.47102	6.91077e-05
1413	AR-NIL	NIL-R vs NIL-S_5 dpi	CsGy1G026570	Cytochrome P450 family 72 protein			-0.393946	5.77174e-05
1414	DM-NIL	NIL-R vs NIL-S_5 dpi	CsGy1G026570	Cytochrome P450 family 72 protein			-0.373017	0.0127018
1415	DM-NIL	NIL-S vs NIL-S_0 dpi	CsGy1G026570	Cytochrome P450 family 72 protein			1.02678	8.79483e-05
1416	DM-NIL	NIL-R vs NIL-S_3 dpi	CsGy1G026570	Cytochrome P450 family 72 protein			-0.74309	4.38545e-05
1417	AR-GE	SGRΔ37-2 vs 9930_5dpi	CsGy1G026590	ARM repeat superfamily protein			-0.344937	0.0310994
1418	AR-NIL	NIL-R vs NIL-S_5 dpi	CsGy1G026650	guanine deaminase			-0.419181	0.000326849
1419	DM-AR-GE	SGRΔ37-2 vs 9930_0 dpi	CsGy1G026650	guanine deaminase			-1.96953	0.0231564
1420	DM-GE	SGRΔ37-2 vs 9930_3dpi	CsGy1G026650	guanine deaminase			-1.50713	0.000328184
1421	DM-GE	SGRΔ37-2 vs 9930_5dpi	CsGy1G026650	guanine deaminase			-2.56764	1.24273e-11
1422	DM-NIL	NIL-R vs NIL-S_5 dpi	CsGy1G026780	HAESA-like 1			-0.342503	0.0459786
1423	AR-GE	SGRΔ37-2 vs 9930_5dpi	CsGy1G026880	Oxidative stress 3, putative isoform 2	AT5G56550	OXS3	-1.97832	0.00629264
1424	AR-NIL	NIL-R vs NIL-S_0 dpi	CsGy1G026880	Oxidative stress 3, putative isoform 2	AT5G56550	OXS3	0.710136	0.00025179
1425	AR-NIL	NIL-R vs NIL-S_3 dpi	CsGy1G026880	Oxidative stress 3, putative isoform 2			-0.888372	0.000194071
1426	DM-NIL	NIL-R vs NIL-S_3 dpi	CsGy1G026880	Oxidative stress 3, putative isoform 2			1.4082	0.00105591
1427	AR-GE	SGRΔ37-2 vs 9930_5dpi	CsGy1G026890	glucan endo-1,3-beta-glucosidase 13			1.91369	0.0241866
1428	AR-GE	SGRΔ37-2 vs 9930_5dpi	CsGy1G026910	leucine-rich repeat/extensin 2			1.24838	0.00061586
1429	DM-NIL	NIL-R vs NIL-S_5 dpi	CsGy1G026910	leucine-rich repeat/extensin 2			0.835237	0.027782
1430	AR-GE	SGRΔ37-2 vs 9930_3dpi	CsGy1G026960	inositol oxygenase 2-like			0.493501	0.00481285
1431	AR-NIL	NIL-R vs NIL-S_5 dpi	CsGy1G026960	inositol oxygenase 2-like			-1.12381	1.59769e-22
1432	DM-GE	SGRΔ37-2 vs 9930_5dpi	CsGy1G026960	inositol oxygenase 2-like			-0.89488	7.4716e-05
1433	DM-NIL	NIL-R vs NIL-S_3 dpi	CsGy1G026970	40S ribosomal protein S30			-0.535346	0.0269343
1434	DM-GE	SGRΔ37-2 vs 9930_5dpi	CsGy1G026990	vacuolar protein sorting-associated protein 32 homolog 2			-0.447704	0.041308
1435	DM-GE	SGRΔ37-2 vs 9930_5dpi	CsGy1G027020	zinc finger CCCH domain-containing protein 49-like			0.863567	0.0232223
1436	DM-NIL	NIL-S vs NIL-S_0 dpi	CsGy1G027020	zinc finger CCCH domain-containing protein 49-like			1.75955	1.00371e-34
1437	AR-NIL	NIL-R vs NIL-S_3 dpi	CsGy1G027140	DUF3456 domain protein			0.810928	5.77967e-05
1438	DM-GE	SGRΔ37-2 vs 9930_3dpi	CsGy1G027140	DUF3456 domain protein			0.738073	0.0160627
1439	DM-NIL	NIL-R vs NIL-S_3 dpi	CsGy1G027140	DUF3456 domain protein			-0.521556	0.0406956
1440	DM-GE	SGRΔ37-2 vs 9930_5dpi	CsGy1G027180	Mitochondrial carrier protein			-0.974845	0.00434341
1441	DM-NIL	NIL-R vs NIL-S_5 dpi	CsGy1G027240	Transcription factor			-0.397894	0.0249272
1442	AR-GE	SGRΔ37-2 vs 9930_5dpi	CsGy1G027280	cytidine deaminase 1-like			-0.876642	0.00153795
1443	DM-NIL	NIL-R vs NIL-S_3 dpi	CsGy1G027280	cytidine deaminase 1-like			0.571051	0.0355047
1444	AR-GE	SGRΔ37-2 vs 9930_5dpi	CsGy1G027300	glutamate-rich WD repeat-containing protein 1			0.59924	0.0419824
1445	DM-GE	SGRΔ37-2 vs 9930_5dpi	CsGy1G027320	GATA transcription factor 21			1.5905	1.08387e-05
1446	AR-GE	SGRΔ37-2 vs 9930_5dpi	CsGy1G027330	Unknown Protein			-0.469193	0.0335925
1447	AR-GE	SGRΔ37-2 vs 9930_3dpi	CsGy1G027330	Unknown Protein			-0.478858	0.0292154
1448	AR-NIL	NIL-R vs NIL-S_3 dpi	CsGy1G027330	Unknown Protein			-0.478408	0.00479584
1449	AR-NIL	NIL-R vs NIL-S_5 dpi	CsGy1G027330	Unknown Protein			-0.997104	0.00234406
1450	DM-GE	SGRΔ37-2 vs 9930_3dpi	CsGy1G027330	Unknown Protein			-0.749397	0.02964
1451	DM-GE	SGRΔ37-2 vs 9930_5dpi	CsGy1G027330	Unknown Protein			-0.793391	0.0138564
1452	DM-GE	SGRΔ37-2 vs 9930_3dpi	CsGy1G027340	ATPase%2C V0 complex%2C subunit E			-0.830319	7.04e-05
1453	DM-GE	SGRΔ37-2 vs 9930_5dpi	CsGy1G027340	ATPase%2C V0 complex%2C subunit E			-0.843941	6.35218e-05
1454	DM-GE	SGRΔ37-2 vs 9930_5dpi	CsGy1G027350	WD-repeat protein, putative			0.424878	0.0492997
1455	DM-GE	SGRΔ37-2 vs 9930_3dpi	CsGy1G027370	zinc finger CCCH domain-containing protein 64			-0.432732	0.0418027
1456	AR-GE	SGRΔ37-2 vs 9930_5dpi	CsGy1G027380	cytokinin dehydrogenase 3-like			2.17175	0.00653329
1457	DM-GE	SGRΔ37-2 vs 9930_5dpi	CsGy1G027380	cytokinin dehydrogenase 3-like			2.14982	0.0150781
1458	DM-GE	SGRΔ37-2 vs 9930_5dpi	CsGy1G027390	cytokinin dehydrogenase 4			-2.26222	3.07056e-05
1459	DM-GE	SGRΔ37-2 vs 9930_3dpi	CsGy1G027470	30S ribosomal protein S16			0.544042	0.0416183
1460	AR-NIL	NIL-R vs NIL-S_5 dpi	CsGy1G027480	IQ domain-containing protein IQM1 isoform X1			0.312207	0.00848076
1461	AR-NIL	NIL-R vs NIL-S_3 dpi	CsGy1G027480	IQ domain-containing protein IQM1 isoform X1			0.731874	0.00095317
1462	DM-GE	SGRΔ37-2 vs 9930_3dpi	CsGy1G027520	Glyoxalase			0.973612	0.0433673
1463	DM-GE	SGRΔ37-2 vs 9930_5dpi	CsGy1G027520	Glyoxalase			0.943396	0.0374131
1464	AR-GE	SGRΔ37-2 vs 9930_5dpi	CsGy1G027560	serine/arginine repetitive matrix protein			-0.426076	0.0164416
1465	AR-NIL	NIL-R vs NIL-S_3 dpi	CsGy1G027630	Phenylalanine ammonia-lyase	AT3G53260	PAL	0.664725	0.000231981
1466	DM-NIL	NIL-R vs NIL-S_5 dpi	CsGy1G027640	Alpha/beta-Hydrolases superfamily protein isoform 2			-0.458398	0.0244648
1467	DM-AR-GE	SGRΔ37-2 vs 9930_0 dpi	CsGy1G027710	protein CTR9 homolog			-0.490755	0.0468
1468	DM-GE	SGRΔ37-2 vs 9930_5dpi	CsGy1G027710	protein CTR9 homolog			-0.407243	0.041363
1469	AR-GE	SGRΔ37-2 vs 9930_3dpi	CsGy1G027850	Germin protein subfamily 3 member 3			2.46605	0.0441913
1470	AR-GE	SGRΔ37-2 vs 9930_5dpi	CsGy1G027850	Germin protein subfamily 3 member 3			5.19	0.000148615
1471	DM-AR-GE	SGRΔ37-2 vs 9930_0 dpi	CsGy1G027850	Germin protein subfamily 3 member 3			1.21415	5.14807e-07
1472	DM-NIL	NIL-R vs NIL-S_5 dpi	CsGy1G027850	Germin protein subfamily 3 member 3			1.32652	0.000505985
1473	DM-AR-GE	SGRΔ37-2 vs 9930_0 dpi	CsGy1G027900	tubulin--tyrosine ligase-like protein 12			-0.597455	0.0463143
1474	AR-NIL	NIL-R vs NIL-S_3 dpi	CsGy1G027920	Cysteine protease			-0.472876	0.00465183
1475	AR-GE	SGRΔ37-2 vs 9930_3dpi	CsGy1G027950	Kinase superfamily protein			0.607161	0.0338077
1476	AR-GE	SGRΔ37-2 vs 9930_3dpi	CsGy1G027970	Subtilisin-like protease			1.31478	0.00340241
1477	AR-NIL	NIL-R vs NIL-S_0 dpi	CsGy1G027970	Subtilisin-like protease			-1.43603	2.60012e-05
1478	DM-NIL	NIL-R vs NIL-S_3 dpi	CsGy1G027970	Subtilisin-like protease			0.628566	0.0477256
1479	DM-GE	SGRΔ37-2 vs 9930_5dpi	CsGy1G028000	protein LURP-one-related 6			-2.13264	0.000719801
1480	AR-GE	SGRΔ37-2 vs 9930_5dpi	CsGy1G028010	cation/calcium exchanger 4-like			-0.451969	0.0224855
1481	DM-GE	SGRΔ37-2 vs 9930_5dpi	CsGy1G028040	Methylthioribose-1-phosphate isomerase			-0.490237	0.00555905
1482	AR-GE	SGRΔ37-2 vs 9930_5dpi	CsGy1G028080	Chlorophyll a-b binding protein, chloroplastic			1.01665	0.00837364
1483	DM-GE	SGRΔ37-2 vs 9930_5dpi	CsGy1G028080	Chlorophyll a-b binding protein, chloroplastic	AT1G19150	LHCA6	0.93099	0.0320327
1484	DM-GE	SGRΔ37-2 vs 9930_3dpi	CsGy1G028080	Chlorophyll a-b binding protein, chloroplastic			1.1424	0.00836616
1485	DM-NIL	NIL-S vs NIL-S_0 dpi	CsGy1G028080	Chlorophyll a-b binding protein, chloroplastic			-0.56582	0.00256761
1486	DM-NIL	NIL-R vs NIL-S_5 dpi	CsGy1G028080	Chlorophyll a-b binding protein, chloroplastic			0.990568	0.000204266
1487	DM-GE	SGRΔ37-2 vs 9930_3dpi	CsGy1G028140	cyclin-dependent kinase%2C putative (DUF581)			0.411616	0.00660845
1488	DM-GE	SGRΔ37-2 vs 9930_5dpi	CsGy1G028140	cyclin-dependent kinase%2C putative (DUF581)			0.445563	0.00171259
1489	DM-AR-GE	SGRΔ37-2 vs 9930_0 dpi	CsGy1G028150	ethylene-responsive transcription factor ERF017-like	AT1G19210	ERF17	-2.74772	0.00518184
1490	DM-GE	SGRΔ37-2 vs 9930_5dpi	CsGy1G028160	20 kDa chaperonin			0.613647	0.0463652
1491	AR-GE	SGRΔ37-2 vs 9930_5dpi	CsGy1G028170	Uncharacterized protein			-0.525952	0.0417983
1492	AR-NIL	NIL-R vs NIL-S_3 dpi	CsGy1G028220	Flavin-containing monooxygenase	AT1G19250	FMO1	1.57709	1.50205e-07
1493	DM-GE	SGRΔ37-2 vs 9930_5dpi	CsGy1G028220	Flavin-containing monooxygenase	AT1G19250	FMO1	-1.26153	0.0141073
1494	AR-NIL	NIL-R vs NIL-S_3 dpi	CsGy1G028230	Sucrose synthase			0.936483	0.000540372
1495	DM-GE	SGRΔ37-2 vs 9930_5dpi	CsGy1G028230	Sucrose synthase			-1.10316	0.0150861
1496	DM-NIL	NIL-R vs NIL-S_5 dpi	CsGy1G028230	Sucrose synthase			-0.365423	0.0449822
1497	DM-NIL	NIL-R vs NIL-S_5 dpi	CsGy1G028240	Eukaryotic translation initiation factor 3 subunit K			-0.30704	0.0490933
1498	DM-GE	SGRΔ37-2 vs 9930_5dpi	CsGy1G028250	FYVE domain-containing protein/DUF500 domain-containing protein			-0.487508	0.00159828
1499	AR-NIL	NIL-R vs NIL-S_3 dpi	CsGy1G028270	Alpha-aminoadipic semialdehyde synthase			-0.697579	0.00742717
1500	DM-GE	SGRΔ37-2 vs 9930_3dpi	CsGy1G028270	Alpha-aminoadipic semialdehyde synthase			-2.29209	7.46e-08
1501	DM-GE	SGRΔ37-2 vs 9930_5dpi	CsGy1G028270	Alpha-aminoadipic semialdehyde synthase			-4.06443	5.4563e-25
1502	DM-NIL	NIL-R vs NIL-S_5 dpi	CsGy1G028270	Alpha-aminoadipic semialdehyde synthase			0.585108	0.00834599
1503	DM-GE	SGRΔ37-2 vs 9930_5dpi	CsGy1G028300	hepatocyte growth factor-regulated tyrosine kinase substrate isoform X3			-0.535487	0.00695613
1504	AR-GE	SGRΔ37-2 vs 9930_5dpi	CsGy1G028330	Pentatricopeptide repeat			0.982773	0.0378164
1505	AR-GE	SGRΔ37-2 vs 9930_5dpi	CsGy1G028370	1-deoxy-D-xylulose-5-phosphate synthase			-0.779185	0.0194433
1506	DM-GE	SGRΔ37-2 vs 9930_3dpi	CsGy1G028370	1-deoxy-D-xylulose-5-phosphate synthase			-1.12348	8.74e-05
1507	DM-GE	SGRΔ37-2 vs 9930_5dpi	CsGy1G028370	1-deoxy-D-xylulose-5-phosphate synthase			-1.33741	9.62324e-07
1508	DM-GE	SGRΔ37-2 vs 9930_5dpi	CsGy1G028410	pumilio homolog 12			0.633256	0.0106776
1509	AR-GE	SGRΔ37-2 vs 9930_5dpi	CsGy1G028470	Unknown Protein			0.866249	0.0180954
1510	AR-GE	SGRΔ37-2 vs 9930_5dpi	CsGy1G028490	tRNA-splicing ligase (DUF239)			1.04173	0.0332138
1511	AR-GE	SGRΔ37-2 vs 9930_3dpi	CsGy1G028490	tRNA-splicing ligase (DUF239)			1.15948	0.000374225
1512	AR-GE	SGRΔ37-2 vs 9930_3dpi	CsGy1G028510	hypothetical protein (DUF1639)			0.673122	0.0364859
1513	DM-GE	SGRΔ37-2 vs 9930_5dpi	CsGy1G028560	5-methyltetrahydropteroyltriglutamate-- homocysteine methyltransferase			0.393801	0.00695613
1514	DM-NIL	NIL-R vs NIL-S_5 dpi	CsGy1G028590	inactive protein RESTRICTED TEV MOVEMENT 2-like			5.3525	0.0494316
1515	AR-GE	SGRΔ37-2 vs 9930_5dpi	CsGy1G028610	5-methyltetrahydropteroyltriglutamate-- homocysteine methyltransferase			-0.928655	0.0162686
1516	DM-NIL	NIL-R vs NIL-S_5 dpi	CsGy1G028610	5-methyltetrahydropteroyltriglutamate-- homocysteine methyltransferase			-1.32654	0.0149297
1517	AR-GE	SGRΔ37-2 vs 9930_5dpi	CsGy1G028640	protochlorophyllide-dependent translocon component 52, chloroplastic-like			1.26176	0.00826408
1518	DM-GE	SGRΔ37-2 vs 9930_3dpi	CsGy1G028640	protochlorophyllide-dependent translocon component 52, chloroplastic-like			1.8401	4.58e-09
1519	DM-GE	SGRΔ37-2 vs 9930_5dpi	CsGy1G028640	protochlorophyllide-dependent translocon component 52, chloroplastic-like			2.00677	6.86368e-11
1520	AR-GE	SGRΔ37-2 vs 9930_5dpi	CsGy1G028670	protochlorophyllide-dependent translocon component 52, chloroplastic-like			-0.281051	0.0498317
1521	DM-GE	SGRΔ37-2 vs 9930_5dpi	CsGy1G028710	BTB/POZ and MATH domain-containing protein 4			-0.584526	0.0116835
1522	DM-GE	SGRΔ37-2 vs 9930_5dpi	CsGy1G028720	SNF1-related protein kinase regulatory subunit beta-1			-0.71715	0.000592984
1523	AR-GE	SGRΔ37-2 vs 9930_5dpi	CsGy1G028740	E3 ubiquitin-protein ligase RING1-like			-0.424995	0.00566266
1524	AR-NIL	NIL-R vs NIL-S_3 dpi	CsGy1G028740	E3 ubiquitin-protein ligase RING1-like			-0.55962	0.00263613
1525	AR-GE	SGRΔ37-2 vs 9930_3dpi	CsGy1G028750	4-diphosphocytidyl-2-C-methyl-D-erythritol kinase			-0.390836	0.0403061
1526	AR-GE	SGRΔ37-2 vs 9930_5dpi	CsGy1G028840	ABSCISIC ACID-INSENSITIVE 5-like protein 3			-0.511646	0.0221301
1527	DM-AR-GE	SGRΔ37-2 vs 9930_0 dpi	CsGy1G028840	ABSCISIC ACID-INSENSITIVE 5-like protein 3	AT3G56850	AREB3, DPBF3	-0.896219	0.0299608
1528	DM-GE	SGRΔ37-2 vs 9930_3dpi	CsGy1G028840	ABSCISIC ACID-INSENSITIVE 5-like protein 3			-0.68511	0.00715378
1529	DM-GE	SGRΔ37-2 vs 9930_5dpi	CsGy1G028840	ABSCISIC ACID-INSENSITIVE 5-like protein 3			-1.05829	3.02611e-06
1530	AR-GE	SGRΔ37-2 vs 9930_5dpi	CsGy1G028870	T-complex protein 1 subunit eta			0.43442	0.0197424
1531	DM-GE	SGRΔ37-2 vs 9930_5dpi	CsGy1G028900	protein ROOT PRIMORDIUM DEFECTIVE 1			0.950015	0.00937997
1532	AR-GE	SGRΔ37-2 vs 9930_3dpi	CsGy1G028910	non-specific lipid transfer protein GPI-anchored 2 isoform X2			0.751502	0.0287766
1533	DM-AR-GE	SGRΔ37-2 vs 9930_0 dpi	CsGy1G028910	non-specific lipid transfer protein GPI-anchored 2 isoform X2			1.05818	7.10511e-06
1534	DM-NIL	NIL-S vs NIL-S_0 dpi	CsGy1G028910	non-specific lipid transfer protein GPI-anchored 2 isoform X2			-0.646857	0.00361756
1535	DM-GE	SGRΔ37-2 vs 9930_5dpi	CsGy1G029010	programmed cell death protein 2			0.544585	0.0367391
1536	AR-GE	SGRΔ37-2 vs 9930_5dpi	CsGy1G029020	Ethylene-insensitive 3			-0.361738	0.0158633
1537	DM-GE	SGRΔ37-2 vs 9930_3dpi	CsGy1G029020	Ethylene-insensitive 3			-0.58168	0.00244711
1538	DM-GE	SGRΔ37-2 vs 9930_5dpi	CsGy1G029060	somatic embryogenesis receptor-like kinase 1			-0.447589	0.0182152
1539	AR-GE	SGRΔ37-2 vs 9930_5dpi	CsGy1G029070	protein YLS3-like			3.86424	0.0223873
1540	AR-NIL	NIL-R vs NIL-S_5 dpi	CsGy1G029100	L-ascorbate oxidase			-0.345897	0.00256937
1541	AR-NIL	NIL-R vs NIL-S_0 dpi	CsGy1G029100	L-ascorbate oxidase			-1.01413	0.000123267
1542	DM-AR-GE	SGRΔ37-2 vs 9930_0 dpi	CsGy1G029100	L-ascorbate oxidase			0.769352	0.0162364
1543	DM-GE	SGRΔ37-2 vs 9930_5dpi	CsGy1G029100	L-ascorbate oxidase			1.58285	0.000848358
1544	DM-NIL	NIL-S vs NIL-S_0 dpi	CsGy1G029100	L-ascorbate oxidase			0.435034	0.0223248
1545	AR-GE	SGRΔ37-2 vs 9930_5dpi	CsGy1G029140	Cytosine-specific methyltransferase			0.9657	0.0485682
1546	AR-NIL	NIL-R vs NIL-S_3 dpi	CsGy1G029140	Cytosine-specific methyltransferase			1.03529	0.00972548
1547	DM-GE	SGRΔ37-2 vs 9930_3dpi	CsGy1G029140	Cytosine-specific methyltransferase			0.952869	0.00726895
1548	DM-AR-GE	SGRΔ37-2 vs 9930_0 dpi	CsGy1G029180	callose synthase 3			0.4429	0.0443742
1549	DM-AR-GE	SGRΔ37-2 vs 9930_0 dpi	CsGy1G029200	Ribosome biogenesis regulatory protein			-0.522607	0.0498939
1550	AR-GE	SGRΔ37-2 vs 9930_5dpi	CsGy1G029220	RNA cytidine acetyltransferase			2.225	0.0435192
1551	DM-NIL	NIL-R vs NIL-S_3 dpi	CsGy1G029220	RNA cytidine acetyltransferase			-5.93364	0.00231814
1552	AR-GE	SGRΔ37-2 vs 9930_5dpi	CsGy1G029240	zinc finger CCCH domain-containing protein 14-like			0.369207	0.0488382
1553	DM-GE	SGRΔ37-2 vs 9930_3dpi	CsGy1G029370	beta-glucosidase 12-like			1.02022	0.00174932
1554	DM-GE	SGRΔ37-2 vs 9930_5dpi	CsGy1G029370	beta-glucosidase 12-like			1.03017	0.00106175
1555	AR-NIL	NIL-R vs NIL-S_0 dpi	CsGy1G029400	Beta-glucosidase			-1.14899	1.56508e-08
1556	DM-NIL	NIL-R vs NIL-S_3 dpi	CsGy1G029430	beta-glucosidase 12			-1.00612	0.0238598
1557	AR-GE	SGRΔ37-2 vs 9930_3dpi	CsGy1G029500	beta-glucosidase 24			-1.25485	0.00181552
1558	DM-GE	SGRΔ37-2 vs 9930_5dpi	CsGy1G029500	beta-glucosidase 24			1.04494	0.000113414
1559	AR-GE	SGRΔ37-2 vs 9930_3dpi	CsGy1G029510	beta-glucosidase 24			-1.30681	0.0065298
1560	DM-GE	SGRΔ37-2 vs 9930_5dpi	CsGy1G029510	beta-glucosidase 24			0.812116	0.0266611
1561	AR-GE	SGRΔ37-2 vs 9930_3dpi	CsGy1G029550	putative lysine-specific demethylase JMJD5			0.478263	0.046389
1562	AR-GE	SGRΔ37-2 vs 9930_5dpi	CsGy1G029550	putative lysine-specific demethylase JMJD5			0.860984	0.000546819
1563	DM-GE	SGRΔ37-2 vs 9930_3dpi	CsGy1G029550	putative lysine-specific demethylase JMJD5			1.06795	0.000209758
1564	AR-GE	SGRΔ37-2 vs 9930_3dpi	CsGy1G029560	Transducin/WD40 repeat-like superfamily protein			0.783824	0.0449616
1565	AR-GE	SGRΔ37-2 vs 9930_5dpi	CsGy1G029560	Transducin/WD40 repeat-like superfamily protein			1.08301	0.0059168
1566	AR-NIL	NIL-R vs NIL-S_3 dpi	CsGy1G029640	zinc finger A20 and AN1 domain-containing stress-associated protein 4-like			-0.4676	0.00886688
1567	AR-GE	SGRΔ37-2 vs 9930_5dpi	CsGy1G029660	PRELI domain-containing protein			-0.421901	0.0420507
1568	DM-AR-GE	SGRΔ37-2 vs 9930_0 dpi	CsGy1G029670	Xanthine dehydrogenase	AT4G34890	XDH	-1.03506	8.96749e-05
1569	DM-GE	SGRΔ37-2 vs 9930_5dpi	CsGy1G029670	Xanthine dehydrogenase	AT4G34890	XDH	-1.19011	0.00262292
1570	DM-GE	SGRΔ37-2 vs 9930_3dpi	CsGy1G029670	Xanthine dehydrogenase			-1.22213	0.00253384
1571	AR-GE	SGRΔ37-2 vs 9930_5dpi	CsGy1G029710	Chaperonin-like RbcX			0.914594	0.0149694
1572	DM-GE	SGRΔ37-2 vs 9930_5dpi	CsGy1G029710	Chaperonin-like RbcX			0.753309	0.0189151
1573	DM-GE	SGRΔ37-2 vs 9930_3dpi	CsGy1G029710	Chaperonin-like RbcX			1.06825	0.000477866
1574	DM-GE	SGRΔ37-2 vs 9930_3dpi	CsGy1G029750	Sulfite reductase [NADPH] hemoprotein beta-component			1.01272	0.000858713
1575	DM-GE	SGRΔ37-2 vs 9930_5dpi	CsGy1G029750	Sulfite reductase [NADPH] hemoprotein beta-component			0.999348	0.000761578
1576	DM-NIL	NIL-R vs NIL-S_5 dpi	CsGy1G029750	Sulfite reductase [NADPH] hemoprotein beta-component			0.356535	0.0394926
1577	AR-NIL	NIL-R vs NIL-S_5 dpi	CsGy1G029760	Uncharacterized protein			-0.272157	0.017022
1578	DM-NIL	NIL-S vs NIL-S_0 dpi	CsGy1G029760	Uncharacterized protein			-0.645251	0.0494427
1579	AR-NIL	NIL-R vs NIL-S_3 dpi	CsGy1G029770	viral movement protein (putative)			0.689182	0.00556388
1580	DM-GE	SGRΔ37-2 vs 9930_3dpi	CsGy1G029770	Putative viral movement protein			0.940889	1.09e-06
1581	DM-NIL	NIL-R vs NIL-S_5 dpi	CsGy1G029770	viral movement protein (putative)			-0.352636	0.00968058
1582	AR-GE	SGRΔ37-2 vs 9930_5dpi	CsGy1G029780	phospholipase A1-Igamma3, chloroplastic			2.61037	0.0176684
1583	AR-NIL	NIL-R vs NIL-S_5 dpi	CsGy1G029780	phospholipase A1-Igamma3, chloroplastic			-1.92366	0.00511604
1584	AR-GE	SGRΔ37-2 vs 9930_5dpi	CsGy1G029790	phospholipase A1-Igamma3, chloroplastic			5.34421	0.00238332
1585	DM-GE	SGRΔ37-2 vs 9930_5dpi	CsGy1G029810	NAD(H) kinase 1			-0.872479	0.0308048
1586	AR-GE	SGRΔ37-2 vs 9930_5dpi	CsGy1G029860	Magnesium-chelatase subunit H			-0.645673	0.0342027
1587	AR-NIL	NIL-R vs NIL-S_5 dpi	CsGy1G029860	Magnesium-chelatase subunit H			-0.27109	0.0262481
1588	DM-NIL	NIL-R vs NIL-S_5 dpi	CsGy1G029860	Magnesium-chelatase subunit H			-0.461948	0.0219912
1589	DM-NIL	NIL-R vs NIL-S_3 dpi	CsGy1G029900	glucan endo-1,3-beta-glucosidase-like	AT4G16260	BG1, GNS1	-0.65879	0.0208793
1590	DM-NIL	NIL-R vs NIL-S_3 dpi	CsGy1G029970	Unknown Protein			-6.12055	0.0150891
1591	DM-GE	SGRΔ37-2 vs 9930_5dpi	CsGy1G029990	Chr4:15282281-15284064 FORWARD			1.24369	0.000198886
1592	DM-NIL	NIL-R vs NIL-S_5 dpi	CsGy1G029990	Chr4:15282281-15284064 FORWARD			0.446877	0.0363333
1593	DM-NIL	NIL-R vs NIL-S_5 dpi	CsGy1G030010	Unknown Protein			0.399229	0.010864
1594	DM-NIL	NIL-S vs NIL-S_0 dpi	CsGy1G030010	Unknown Protein			-0.550682	0.00256761
1595	AR-GE	SGRΔ37-2 vs 9930_5dpi	CsGy1G030020	F-box protein At4g18380-like			-0.69656	0.0198762
1596	DM-GE	SGRΔ37-2 vs 9930_3dpi	CsGy1G030020	F-box protein At4g18380-like			-0.578387	0.0156221
1597	AR-GE	SGRΔ37-2 vs 9930_5dpi	CsGy1G030080	Probable magnesium transporter			-0.293072	0.0428032
1598	DM-GE	SGRΔ37-2 vs 9930_5dpi	CsGy1G030090	Mitochondrial fission 1 protein			-0.530945	0.0258206
1599	DM-NIL	NIL-R vs NIL-S_3 dpi	CsGy1G030160	Pectin lyase-like superfamily protein			-6.37977	0.0092679
1600	DM-GE	SGRΔ37-2 vs 9930_5dpi	CsGy1G030280	Uncharacterized protein			-0.463363	0.0313466
1601	AR-GE	SGRΔ37-2 vs 9930_3dpi	CsGy1G030330	Pentatricopeptide repeat-containing protein At4g28010			-0.471937	0.00445984
1602	AR-GE	SGRΔ37-2 vs 9930_5dpi	CsGy1G030330	Pentatricopeptide repeat-containing protein At4g28010			-0.489839	0.00372701
1603	AR-GE	SGRΔ37-2 vs 9930_5dpi	CsGy1G030380	Tubulin beta-6 chain			0.708548	0.0243977
1604	DM-AR-GE	SGRΔ37-2 vs 9930_0 dpi	CsGy1G030420	fasciclin-like arabinogalactan protein 17			0.913376	0.00251417
1605	DM-GE	SGRΔ37-2 vs 9930_5dpi	CsGy1G030420	fasciclin-like arabinogalactan protein 17			1.0379	0.0126724
1606	DM-GE	SGRΔ37-2 vs 9930_3dpi	CsGy1G030420	fasciclin-like arabinogalactan protein 17			1.24434	0.00258403
1607	DM-GE	SGRΔ37-2 vs 9930_5dpi	CsGy1G030430	succinate dehydrogenase subunit 6, mitochondrial			-0.47683	0.0102961
1608	DM-GE	SGRΔ37-2 vs 9930_3dpi	CsGy1G030450	IQ domain-containing protein IQM2-like			2.12291	0.0101744
1609	DM-GE	SGRΔ37-2 vs 9930_5dpi	CsGy1G030490	probable polyamine transporter At3g13620			0.956888	0.000465353
1610	AR-GE	SGRΔ37-2 vs 9930_5dpi	CsGy1G030510	Chlorophyll a-b binding protein, chloroplastic			1.83636	0.00336906
1611	AR-NIL	NIL-R vs NIL-S_0 dpi	CsGy1G030510	Chlorophyll a-b binding protein, chloroplastic			-0.692792	0.000582805
1612	DM-GE	SGRΔ37-2 vs 9930_5dpi	CsGy1G030510	Chlorophyll a-b binding protein, chloroplastic			1.617	0.000689151
1613	DM-GE	SGRΔ37-2 vs 9930_3dpi	CsGy1G030510	Chlorophyll a-b binding protein, chloroplastic			2.49616	2.84e-08
1614	DM-NIL	NIL-R vs NIL-S_5 dpi	CsGy1G030510	Chlorophyll a-b binding protein, chloroplastic	AT1G61520	LHCA3	1.13925	0.0157814
1615	DM-NIL	NIL-S vs NIL-S_0 dpi	CsGy1G030510	Chlorophyll a-b binding protein, chloroplastic			-0.423177	0.0126116
1616	DM-GE	SGRΔ37-2 vs 9930_5dpi	CsGy1G030640	RING-type E3 ubiquitin transferase	AT2G35930	PUB23	-1.22216	0.0135045
1617	DM-GE	SGRΔ37-2 vs 9930_3dpi	CsGy1G030660	protein FAF-like, chloroplastic			3.15971	0.0356475
1618	DM-GE	SGRΔ37-2 vs 9930_5dpi	CsGy1G030660	protein FAF-like, chloroplastic			6.35316	0.00216516
1619	DM-GE	SGRΔ37-2 vs 9930_3dpi	CsGy1G030720	transmembrane protein			1.22674	0.00469603
1620	DM-NIL	NIL-S vs NIL-S_0 dpi	CsGy1G030780	Chaperone protein dnaJ 2			0.722134	0.000233513
1621	DM-NIL	NIL-R vs NIL-S_5 dpi	CsGy1G030790	microtubule-associated protein TORTIFOLIA1 isoform X1			4.57739	0.0405925
1622	AR-GE	SGRΔ37-2 vs 9930_5dpi	CsGy1G030810	pentatricopeptide repeat-containing protein At4g04370			0.947947	0.024155
1623	AR-GE	SGRΔ37-2 vs 9930_3dpi	CsGy1G030820	tubulin-folding cofactor E isoform X1			-0.810052	0.0381434
1624	AR-GE	SGRΔ37-2 vs 9930_5dpi	CsGy1G030900	transmembrane protein%2C putative (DUF2358)			1.28823	0.00284658
1625	DM-GE	SGRΔ37-2 vs 9930_5dpi	CsGy1G030900	transmembrane protein%2C putative (DUF2358)			1.5429	3.62934e-06
1626	DM-GE	SGRΔ37-2 vs 9930_3dpi	CsGy1G030900	transmembrane protein%2C putative (DUF2358)			1.64047	9.49e-07
1627	DM-NIL	NIL-R vs NIL-S_5 dpi	CsGy1G030900	transmembrane protein%2C putative (DUF2358)			0.482654	0.0241816
1628	DM-GE	SGRΔ37-2 vs 9930_3dpi	CsGy1G030910	thioredoxin F-type, chloroplastic-like	AT5G16400	TRXF2	1.00473	2.96e-07
1629	DM-GE	SGRΔ37-2 vs 9930_5dpi	CsGy1G030940	RNA-binding family protein, putative isoform 2			-0.31852	0.0470804
1630	DM-GE	SGRΔ37-2 vs 9930_5dpi	CsGy1G030970	Acetolactate synthase, small subunit			0.776885	0.0144813
1631	AR-GE	SGRΔ37-2 vs 9930_5dpi	CsGy1G030990	acetolactate synthase small subunit 1, chloroplastic-like			1.00276	0.0232285
1632	AR-GE	SGRΔ37-2 vs 9930_5dpi	CsGy1G031150	phosphoglycolate phosphatase 1B, chloroplastic-like			1.37731	0.000866932
1633	AR-NIL	NIL-R vs NIL-S_0 dpi	CsGy1G031150	phosphoglycolate phosphatase 1B, chloroplastic-like			-0.595543	0.00762787
1634	DM-GE	SGRΔ37-2 vs 9930_5dpi	CsGy1G031150	phosphoglycolate phosphatase 1B, chloroplastic-like			0.99429	0.00219005
1635	DM-GE	SGRΔ37-2 vs 9930_3dpi	CsGy1G031150	phosphoglycolate phosphatase 1B, chloroplastic-like			1.68805	1.8e-08
1636	DM-NIL	NIL-S vs NIL-S_0 dpi	CsGy1G031150	phosphoglycolate phosphatase 1B, chloroplastic-like			-0.383521	0.0431893
1637	DM-NIL	NIL-R vs NIL-S_5 dpi	CsGy1G031150	phosphoglycolate phosphatase 1B, chloroplastic-like			0.736366	0.000819239
1638	DM-GE	SGRΔ37-2 vs 9930_5dpi	CsGy1G031160	Carboxypeptidase			1.24374	0.00110955
1639	DM-GE	SGRΔ37-2 vs 9930_3dpi	CsGy1G031180	riboflavin biosynthesis protein PYRR, chloroplastic-like			1.8514	0.0373282
1640	DM-GE	SGRΔ37-2 vs 9930_5dpi	CsGy1G031240	WRKY transcription factor SUSIBA2-like isoform X2			1.74214	0.0330725
1641	DM-GE	SGRΔ37-2 vs 9930_5dpi	CsGy1G031260	Putative tyrosine-protein phosphatase			-1.12369	2.15737e-05
1642	DM-AR-GE	SGRΔ37-2 vs 9930_0 dpi	CsGy1G031270	CRIB domain-containing protein RIC4 isoform X1			1.57579	0.0446716
1643	DM-GE	SGRΔ37-2 vs 9930_5dpi	CsGy1G031330	proteinaceous RNase P 1, chloroplastic/mitochondrial-like			0.957423	0.0166044
1644	DM-GE	SGRΔ37-2 vs 9930_5dpi	CsGy1G031360	protein TRIGALACTOSYLDIACYLGLYCEROL 3, chloroplastic isoform X1			-0.658596	0.0251988
1645	DM-GE	SGRΔ37-2 vs 9930_5dpi	CsGy1G031390	tryptophan synthase beta chain 1			0.37352	0.00227733
1646	AR-GE	SGRΔ37-2 vs 9930_3dpi	CsGy1G031450	Glucan endo-1,3-beta-glucosidase B			-0.841573	0.0158193
1647	AR-NIL	NIL-R vs NIL-S_3 dpi	CsGy1G031450	Glucan endo-1,3-beta-glucosidase B	AT3G57240	PR2	0.679526	0.00711996
1648	DM-GE	SGRΔ37-2 vs 9930_5dpi	CsGy1G031450	Glucan endo-1,3-beta-glucosidase B			-1.00848	0.025059
1649	DM-NIL	NIL-R vs NIL-S_5 dpi	CsGy1G031450	Glucan endo-1,3-beta-glucosidase B	AT3G57240	PR2	-0.40725	0.0423773
1650	DM-NIL	NIL-R vs NIL-S_3 dpi	CsGy1G031450	Glucan endo-1,3-beta-glucosidase B			-0.800542	0.0112126
1651	AR-GE	SGRΔ37-2 vs 9930_3dpi	CsGy1G031480	sterol 3-beta-glucosyltransferase UGT80A2-like isoform X1			-0.431222	0.0443748
1652	AR-GE	SGRΔ37-2 vs 9930_5dpi	CsGy1G031480	sterol 3-beta-glucosyltransferase UGT80A2-like isoform X1			-0.484602	0.0228361
1653	DM-GE	SGRΔ37-2 vs 9930_5dpi	CsGy1G031600	Pentatricopeptide repeat-containing protein, putative			0.739519	0.0345934
1654	DM-AR-GE	SGRΔ37-2 vs 9930_0 dpi	CsGy1G031710	carboxyl-terminal peptidase (DUF239)			1.615	1.57112e-05
1655	DM-NIL	NIL-R vs NIL-S_3 dpi	CsGy1G031710	carboxyl-terminal peptidase (DUF239)			0.507911	0.0194402
1656	DM-NIL	NIL-S vs NIL-S_0 dpi	CsGy1G031750	Unknown Protein			0.824873	0.0381238
1657	DM-GE	SGRΔ37-2 vs 9930_5dpi	CsGy1G031810	protein PHR1-LIKE 1-like			-0.598298	0.000408402
1658	AR-GE	SGRΔ37-2 vs 9930_3dpi	CsGy1G031860	vacuolar sorting-associated protein (DUF946)			-0.464107	0.0268225
1659	DM-GE	SGRΔ37-2 vs 9930_3dpi	CsGy1G031860	vacuolar sorting-associated protein (DUF946)			-0.507234	0.0174766
1660	DM-GE	SGRΔ37-2 vs 9930_5dpi	CsGy1G031900	Putative ATP-dependent zinc metalloprotease FtsH-like			2.69112	0.0126785
1661	DM-GE	SGRΔ37-2 vs 9930_5dpi	CsGy1G031910	ATP-dependent zinc metalloprotease FtsH			0.700163	0.00426951
1662	AR-GE	SGRΔ37-2 vs 9930_5dpi	CsGy1G031920	Kinesin-like protein			3.28167	0.00657531
1663	AR-GE	SGRΔ37-2 vs 9930_5dpi	CsGy1G031960	SNF1-related protein kinase regulatory subunit gamma-1-like			5.89215	0.0117357
1664	DM-GE	SGRΔ37-2 vs 9930_5dpi	CsGy1G031990	Ribosomal RNA small subunit methyltransferase			0.422059	0.0409494
1665	DM-NIL	NIL-R vs NIL-S_3 dpi	CsGy1G032000	exportin-4 protein			0.897256	0.0216638
1666	AR-NIL	NIL-R vs NIL-S_5 dpi	CsGy1G032050	low-specificity L-threonine aldolase 1 (Probable)			-0.634041	4.01394e-08
1667	DM-AR-GE	SGRΔ37-2 vs 9930_0 dpi	CsGy1G032050	low-specificity L-threonine aldolase 1 (Probable)			-1.85852	0.0311039
1668	DM-GE	SGRΔ37-2 vs 9930_3dpi	CsGy1G032050	probable low-specificity L-threonine aldolase 1			-0.663273	0.0362965
1669	DM-GE	SGRΔ37-2 vs 9930_5dpi	CsGy1G032050	probable low-specificity L-threonine aldolase 1			-1.29017	7.82535e-07
1670	AR-GE	SGRΔ37-2 vs 9930_5dpi	CsGy1G032130	phosphoenolpyruvate carboxylase kinase 1			1.32194	0.024226
1671	DM-GE	SGRΔ37-2 vs 9930_5dpi	CsGy1G032130	phosphoenolpyruvate carboxylase kinase 1			1.19826	9.08168e-05
1672	DM-GE	SGRΔ37-2 vs 9930_3dpi	CsGy1G032130	phosphoenolpyruvate carboxylase kinase 1			1.31074	6.69e-06
1673	DM-NIL	NIL-S vs NIL-S_0 dpi	CsGy1G032130	phosphoenolpyruvate carboxylase kinase 1			0.83288	0.0443047
1674	AR-GE	SGRΔ37-2 vs 9930_5dpi	CsGy1G032200	Auxin-responsive protein	AT3G04730	IAA16	1.49732	0.0321593
1675	DM-NIL	NIL-R vs NIL-S_5 dpi	CsGy1G032200	Auxin-responsive protein	AT3G04730	IAA16	0.878135	0.00861184
1676	AR-GE	SGRΔ37-2 vs 9930_5dpi	CsGy1G032210	nucleolar/coiled-body phosphoprotein			-0.517891	0.0210469
1677	AR-GE	SGRΔ37-2 vs 9930_5dpi	CsGy1G032240	rubisco accumulation factor 1, chloroplastic			0.603363	0.0113729
1678	AR-NIL	NIL-R vs NIL-S_0 dpi	CsGy1G032240	rubisco accumulation factor 1, chloroplastic			-0.512882	0.00488839
1679	DM-NIL	NIL-R vs NIL-S_5 dpi	CsGy1G032240	rubisco accumulation factor 1, chloroplastic			0.424234	0.045368
1680	AR-GE	SGRΔ37-2 vs 9930_5dpi	CsGy1G032300	trihelix transcription factor GTL2 isoform X1			2.15041	0.00812226
1681	DM-GE	SGRΔ37-2 vs 9930_5dpi	CsGy1G032300	trihelix transcription factor GTL2 isoform X1			2.00888	0.0259797
1682	DM-GE	SGRΔ37-2 vs 9930_5dpi	CsGy1G032330	Zeta-carotene desaturase			0.532498	0.000968381
1683	DM-GE	SGRΔ37-2 vs 9930_3dpi	CsGy1G032360	Putative myelin-associated oligodendrocyte basic protein-like			0.477374	0.0434041
1684	DM-NIL	NIL-R vs NIL-S_5 dpi	CsGy1G032380	40S ribosomal protein S24-2			-0.273459	0.0438705
1685	DM-AR-GE	SGRΔ37-2 vs 9930_0 dpi	CsGy1G032470	bark storage protein A			0.553702	0.00289583
1686	DM-GE	SGRΔ37-2 vs 9930_5dpi	CsGy1G032470	bark storage protein A			-0.755176	0.000556154
1687	DM-GE	SGRΔ37-2 vs 9930_5dpi	CsGy1G032540	Ubiquinol oxidase			1.0493	0.0112514
1688	DM-NIL	NIL-R vs NIL-S_5 dpi	CsGy1G032540	Ubiquinol oxidase			0.641707	0.00346156
1689	DM-GE	SGRΔ37-2 vs 9930_5dpi	CsGy1G032760	STRUBBELIG-receptor family 8			0.936611	0.00357636
1690	AR-GE	SGRΔ37-2 vs 9930_5dpi	CsGy1G032860	Glycine cleavage system H protein			0.790539	0.00186458
1691	AR-GE	SGRΔ37-2 vs 9930_5dpi	CsGy1G032870	Pentatricopeptide repeat-containing protein At2g35130			1.4039	0.0211121
1692	DM-GE	SGRΔ37-2 vs 9930_5dpi	CsGy1G032870	Pentatricopeptide repeat-containing protein At2g35130			1.29012	0.0072491
1693	DM-NIL	NIL-R vs NIL-S_3 dpi	CsGy1G032890	Proteasome subunit alpha type-5			-0.503058	0.00252548
1694	AR-NIL	NIL-R vs NIL-S_3 dpi	CsGy1G032940	GST C-terminal domain-containing protein	AT5G45020	GST	0.479651	0.00309526
1695	DM-GE	SGRΔ37-2 vs 9930_5dpi	CsGy1G032970	lecithin-cholesterol acyltransferase-like 4			-0.913576	1.4744e-05
1696	AR-GE	SGRΔ37-2 vs 9930_5dpi	CsGy1G032990	protein PHLOEM PROTEIN 2-LIKE A1-like			-4.72419	0.00496986
1697	AR-GE	SGRΔ37-2 vs 9930_3dpi	CsGy1G033020	protein PHLOEM PROTEIN 2-LIKE A9-like			-3.90413	0.0319708
1698	DM-GE	SGRΔ37-2 vs 9930_3dpi	CsGy1G033020	protein PHLOEM PROTEIN 2-LIKE A9-like			2.57138	0.000424718
1699	DM-GE	SGRΔ37-2 vs 9930_5dpi	CsGy1G033060	Ras-related protein Rab-5A			-0.411618	0.0406265
1700	AR-GE	SGRΔ37-2 vs 9930_5dpi	CsGy1G033110	RING-type E3 ubiquitin transferase			-0.419938	0.0463466
1701	AR-GE	SGRΔ37-2 vs 9930_5dpi	CsGy1G033120	Probable zinc transporter 10			1.72226	0.0205279
1702	DM-GE	SGRΔ37-2 vs 9930_5dpi	CsGy1G033120	Probable zinc transporter 10			1.97586	0.0200952
1703	DM-GE	SGRΔ37-2 vs 9930_3dpi	CsGy1G033120	Probable zinc transporter 10			2.40297	0.00511731
1704	DM-NIL	NIL-R vs NIL-S_5 dpi	CsGy1G033120	zinc transporter 10 (Probable)			0.896254	0.0170118
1705	AR-NIL	NIL-R vs NIL-S_0 dpi	CsGy1G033130	E3 ubiquitin-protein ligase BOI-like			0.693579	0.0039511
1706	DM-AR-GE	SGRΔ37-2 vs 9930_0 dpi	CsGy1G033130	E3 ubiquitin-protein ligase BOI-like			-0.93616	0.00948844
1707	DM-GE	SGRΔ37-2 vs 9930_3dpi	CsGy1G033130	E3 ubiquitin-protein ligase BOI-like			-1.35054	1e-05
1708	DM-GE	SGRΔ37-2 vs 9930_5dpi	CsGy1G033130	E3 ubiquitin-protein ligase BOI-like			-1.99422	4.58263e-12
1709	DM-NIL	NIL-R vs NIL-S_3 dpi	CsGy1G033130	E3 ubiquitin-protein ligase BOI-like			0.731168	0.03161
1710	AR-GE	SGRΔ37-2 vs 9930_5dpi	CsGy1G033210	Putative Ribonuclease H2, subunit C			0.554078	0.0245404
1711	DM-NIL	NIL-R vs NIL-S_3 dpi	CsGy1G033210	Ribonuclease H2, subunit C (putative)			-0.884008	0.0262308
1712	AR-GE	SGRΔ37-2 vs 9930_3dpi	CsGy1G033230	protein PHLOEM PROTEIN 2-LIKE A9-like			0.891435	0.0037338
1713	AR-GE	SGRΔ37-2 vs 9930_3dpi	CsGy1G033240	protein PHLOEM PROTEIN 2-LIKE A9-like			0.617908	0.00110569
1714	AR-GE	SGRΔ37-2 vs 9930_3dpi	CsGy1G033260	putative E3 ubiquitin-protein ligase LIN-2			-0.69862	0.047302
1715	DM-GE	SGRΔ37-2 vs 9930_5dpi	CsGy1G033260	putative E3 ubiquitin-protein ligase LIN-2			1.46567	5.10601e-05
1716	AR-NIL	NIL-R vs NIL-S_3 dpi	CsGy1G033300	photosystem I reaction center subunit III, chloroplastic			0.534601	0.00317506
1717	AR-NIL	NIL-R vs NIL-S_0 dpi	CsGy1G033300	photosystem I reaction center subunit III, chloroplastic			-0.757428	0.000109803
1718	DM-GE	SGRΔ37-2 vs 9930_5dpi	CsGy1G033300	photosystem I reaction center subunit III, chloroplastic			1.01202	0.0363054
1719	DM-GE	SGRΔ37-2 vs 9930_3dpi	CsGy1G033300	photosystem I reaction center subunit III, chloroplastic			1.45194	0.00168254
1720	DM-NIL	NIL-R vs NIL-S_5 dpi	CsGy1G033300	photosystem I reaction center subunit III, chloroplastic			1.17287	0.0278091
1721	DM-NIL	NIL-S vs NIL-S_0 dpi	CsGy1G033300	photosystem I reaction center subunit III, chloroplastic			-0.425441	0.00854782
1722	AR-GE	SGRΔ37-2 vs 9930_3dpi	CsGy1G033310	Unknown Protein			-0.581429	0.0241632
1723	AR-GE	SGRΔ37-2 vs 9930_3dpi	CsGy2G000060	protein LAZ1 homolog 2 isoform X2			-2.31125	0.0320755
1724	AR-GE	SGRΔ37-2 vs 9930_5dpi	CsGy2G000130	protein STRICTOSIDINE SYNTHASE-LIKE 4-like isoform X2			1.54745	0.00117694
1725	DM-GE	SGRΔ37-2 vs 9930_5dpi	CsGy2G000130	protein STRICTOSIDINE SYNTHASE-LIKE 4-like isoform X2			1.7445	0.000782544
1726	DM-GE	SGRΔ37-2 vs 9930_3dpi	CsGy2G000130	protein STRICTOSIDINE SYNTHASE-LIKE 4-like isoform X2			1.91252	0.000245688
1727	DM-AR-GE	SGRΔ37-2 vs 9930_0 dpi	CsGy2G000190	DENN domain-containing protein			-0.6475	0.0290469
1728	DM-GE	SGRΔ37-2 vs 9930_3dpi	CsGy2G000190	DENN domain-containing protein			-0.560683	0.00174283
1729	AR-GE	SGRΔ37-2 vs 9930_5dpi	CsGy2G000250	Replication protein A subunit			1.16776	0.02698
1730	AR-NIL	NIL-R vs NIL-S_3 dpi	CsGy2G000250	Replication protein A subunit			0.558427	0.00426247
1731	AR-NIL	NIL-R vs NIL-S_0 dpi	CsGy2G000250	Replication protein A subunit			-0.726549	0.00136587
1732	DM-AR-GE	SGRΔ37-2 vs 9930_0 dpi	CsGy2G000250	Replication protein A subunit			0.638329	0.0173425
1733	DM-GE	SGRΔ37-2 vs 9930_5dpi	CsGy2G000250	Replication protein A subunit			1.09825	0.0219114
1734	DM-GE	SGRΔ37-2 vs 9930_3dpi	CsGy2G000250	Replication protein A subunit			1.78581	5.17e-05
1735	DM-NIL	NIL-R vs NIL-S_5 dpi	CsGy2G000250	Replication protein A subunit			0.693692	0.00232827
1736	DM-NIL	NIL-S vs NIL-S_0 dpi	CsGy2G000250	Replication protein A subunit			-0.539813	0.000642616
1737	AR-NIL	NIL-R vs NIL-S_0 dpi	CsGy2G000270	threonine synthase, chloroplastic-like			-0.496582	0.0094262
1738	DM-GE	SGRΔ37-2 vs 9930_5dpi	CsGy2G000270	threonine synthase, chloroplastic-like			0.569747	0.0134151
1739	DM-NIL	NIL-R vs NIL-S_3 dpi	CsGy2G000290	60S ribosomal L18a-like protein			-0.713086	0.0147548
1740	AR-NIL	NIL-R vs NIL-S_0 dpi	CsGy2G000330	LOW QUALITY PROTEIN: U-box domain-containing protein 34-like			0.661753	0.00336973
1741	DM-AR-GE	SGRΔ37-2 vs 9930_0 dpi	CsGy2G000330	LOW QUALITY PROTEIN: U-box domain-containing protein 34-like			-0.855184	0.0334661
1742	AR-GE	SGRΔ37-2 vs 9930_5dpi	CsGy2G000340	O-acyltransferase			0.643689	0.0159449
1743	AR-NIL	NIL-R vs NIL-S_0 dpi	CsGy2G000340	O-acyltransferase			-0.676372	0.000659804
1744	DM-GE	SGRΔ37-2 vs 9930_3dpi	CsGy2G000340	O-acyltransferase			0.785541	5.47e-05
1745	DM-NIL	NIL-R vs NIL-S_5 dpi	CsGy2G000340	O-acyltransferase			0.419723	0.0288169
1746	AR-GE	SGRΔ37-2 vs 9930_5dpi	CsGy2G000350	casein kinase I			-0.273138	0.0392948
1747	AR-GE	SGRΔ37-2 vs 9930_3dpi	CsGy2G000390	putative transcription factor bHLH041 isoform X1			1.25951	0.0231434
1748	AR-GE	SGRΔ37-2 vs 9930_5dpi	CsGy2G000390	putative transcription factor bHLH041 isoform X1			2.74899	0.000215601
1749	DM-GE	SGRΔ37-2 vs 9930_5dpi	CsGy2G000390	putative transcription factor bHLH041 isoform X1			1.16823	0.00713325
1750	DM-GE	SGRΔ37-2 vs 9930_3dpi	CsGy2G000390	putative transcription factor bHLH041 isoform X1			1.72979	1.41e-05
1751	AR-GE	SGRΔ37-2 vs 9930_3dpi	CsGy2G000430	probable polyamine oxidase 5			1.45861	0.00147452
1752	DM-GE	SGRΔ37-2 vs 9930_3dpi	CsGy2G000440	hypothetical protein			1.48579	1e-08
1753	DM-GE	SGRΔ37-2 vs 9930_3dpi	CsGy2G000470	Methyltransferase, putative			0.805862	0.0277593
1754	DM-GE	SGRΔ37-2 vs 9930_3dpi	CsGy2G000550	40S ribosomal protein S30			0.609981	0.0172738
1755	DM-NIL	NIL-S vs NIL-S_0 dpi	CsGy2G000570	zinc finger CCCH domain-containing protein 20-like			1.04108	1.1368e-10
1756	AR-GE	SGRΔ37-2 vs 9930_5dpi	CsGy2G000640	putative dual specificity protein phosphatase DSP8			-0.609487	0.00440599
1757	DM-NIL	NIL-R vs NIL-S_3 dpi	CsGy2G000660	acid phosphatase 1-like			2.44493	0.0397494
1758	AR-NIL	NIL-R vs NIL-S_0 dpi	CsGy2G000680	acid phosphatase 1-like			-2.17144	0.00408228
1759	AR-GE	SGRΔ37-2 vs 9930_5dpi	CsGy2G000690	acid phosphatase 1-like			3.73388	0.0421147
1760	AR-NIL	NIL-R vs NIL-S_3 dpi	CsGy2G000700	DUF1005 family protein (DUF1005)			2.06024	0.00689133
1761	DM-GE	SGRΔ37-2 vs 9930_5dpi	CsGy2G000700	DUF1005 family protein (DUF1005)			1.92805	0.0421897
1762	DM-NIL	NIL-R vs NIL-S_5 dpi	CsGy2G000700	DUF1005 family protein (DUF1005)			1.03299	0.0122457
1763	AR-NIL	NIL-R vs NIL-S_3 dpi	CsGy2G000730	mitogen-activated protein kinase kinase 6			0.941933	0.00688901
1764	DM-GE	SGRΔ37-2 vs 9930_5dpi	CsGy2G000730	mitogen-activated protein kinase kinase 6			-1.18243	0.00031938
1765	AR-GE	SGRΔ37-2 vs 9930_5dpi	CsGy2G000740	oxidative stress 3			-1.35632	0.0130647
1766	AR-GE	SGRΔ37-2 vs 9930_5dpi	CsGy2G000750	Protein DETOXIFICATION			2.9073	0.0294063
1767	AR-GE	SGRΔ37-2 vs 9930_5dpi	CsGy2G000790	probable 3-hydroxyisobutyrate dehydrogenase-like 1, mitochondrial			3.84073	0.0411683
1768	DM-NIL	NIL-R vs NIL-S_5 dpi	CsGy2G000790	3-hydroxyisobutyrate dehydrogenase-like 1, mitochondrial (Probable)			5.52282	0.00492804
1769	DM-GE	SGRΔ37-2 vs 9930_5dpi	CsGy2G000840	E3 ubiquitin-protein ligase			-0.617656	0.0285483
1770	DM-GE	SGRΔ37-2 vs 9930_5dpi	CsGy2G000880	DUF761 domain-containing protein			0.907627	0.0025507
1771	DM-GE	SGRΔ37-2 vs 9930_3dpi	CsGy2G000880	DUF761 domain-containing protein			1.34674	1.91e-06
1772	DM-GE	SGRΔ37-2 vs 9930_5dpi	CsGy2G001010	protein CASEIN KINASE I-LIKE 3-like			-0.622841	0.00625675
1773	AR-GE	SGRΔ37-2 vs 9930_5dpi	CsGy2G001050	Rac-like GTP-binding protein 2			2.24904	0.0193808
1774	DM-GE	SGRΔ37-2 vs 9930_5dpi	CsGy2G001060	cyclin-dependent kinase F-1			0.47237	0.0255964
1775	DM-GE	SGRΔ37-2 vs 9930_5dpi	CsGy2G001080	Fatty acid oxidation complex subunit alpha			-0.588693	0.0464023
1776	DM-GE	SGRΔ37-2 vs 9930_5dpi	CsGy2G001100	rho guanine nucleotide exchange factor 8			1.82558	0.0128592
1777	AR-GE	SGRΔ37-2 vs 9930_5dpi	CsGy2G001150	proline-rich receptor-like protein kinase PERK1			-0.48388	0.0132682
1778	DM-NIL	NIL-S vs NIL-S_0 dpi	CsGy2G001180	heat stress transcription factor C-1-like			2.11058	2.07985e-13
1779	DM-GE	SGRΔ37-2 vs 9930_3dpi	CsGy2G001200	serine-rich protein-like protein			0.830692	0.0470958
1780	DM-NIL	NIL-R vs NIL-S_5 dpi	CsGy2G001200	serine-rich protein-like protein			0.512128	0.0148993
1781	AR-NIL	NIL-R vs NIL-S_0 dpi	CsGy2G001280	Unknown Protein			-1.08652	0.00780781
1782	AR-GE	SGRΔ37-2 vs 9930_3dpi	CsGy2G001300	probable serine incorporator			3.04567	0.00881171
1783	DM-AR-GE	SGRΔ37-2 vs 9930_0 dpi	CsGy2G001330	VIN3-like protein 1 isoform X4			0.457414	0.0499629
1784	DM-GE	SGRΔ37-2 vs 9930_5dpi	CsGy2G001350	2-oxoglutarate (2OG) and Fe(II)-dependent oxygenase superfamily protein			-0.931622	0.0341746
1785	AR-GE	SGRΔ37-2 vs 9930_3dpi	CsGy2G001360	ROTUNDIFOLIA like 7			-0.563482	0.0491021
1786	AR-GE	SGRΔ37-2 vs 9930_5dpi	CsGy2G001360	ROTUNDIFOLIA like 7			-0.728307	0.0109628
1787	DM-AR-GE	SGRΔ37-2 vs 9930_0 dpi	CsGy2G001360	ROTUNDIFOLIA like 7			-3.18525	0.0168564
1788	DM-GE	SGRΔ37-2 vs 9930_5dpi	CsGy2G001360	ROTUNDIFOLIA like 7			-0.609848	0.0438574
1789	DM-GE	SGRΔ37-2 vs 9930_3dpi	CsGy2G001360	ROTUNDIFOLIA like 7			-0.83331	0.00368228
1790	DM-GE	SGRΔ37-2 vs 9930_3dpi	CsGy2G001380	glucan endo-1,3-beta-glucosidase 8			-1.707	4.98e-06
1791	DM-GE	SGRΔ37-2 vs 9930_5dpi	CsGy2G001380	glucan endo-1,3-beta-glucosidase 8			-2.23757	4.69561e-09
1792	AR-GE	SGRΔ37-2 vs 9930_3dpi	CsGy2G001410	Uncharacterized protein			3.45827	0.0381438
1793	DM-AR-GE	SGRΔ37-2 vs 9930_0 dpi	CsGy2G001420	ABC transporter G family member 32			0.916905	0.00243249
1794	DM-GE	SGRΔ37-2 vs 9930_5dpi	CsGy2G001420	ABC transporter G family member 32			0.903659	0.000332273
1795	AR-NIL	NIL-R vs NIL-S_0 dpi	CsGy2G001430	Protein kinase			-0.610067	0.00596739
1796	DM-GE	SGRΔ37-2 vs 9930_3dpi	CsGy2G001430	Protein kinase			0.611247	0.0181957
1797	DM-GE	SGRΔ37-2 vs 9930_5dpi	CsGy2G001430	Protein kinase			0.886397	0.00011175
1798	DM-NIL	NIL-R vs NIL-S_5 dpi	CsGy2G001460	Uncharacterized protein			5.7939	0.0202579
1799	DM-GE	SGRΔ37-2 vs 9930_3dpi	CsGy2G001470	GDP-mannose transporter, putative			0.499765	0.0320059
1800	DM-GE	SGRΔ37-2 vs 9930_5dpi	CsGy2G001470	GDP-mannose transporter, putative			0.947978	1.57045e-06
1801	DM-AR-GE	SGRΔ37-2 vs 9930_0 dpi	CsGy2G001490	Unknown Protein			4.14552	8.5271e-07
1802	DM-GE	SGRΔ37-2 vs 9930_3dpi	CsGy2G001490	Unknown Protein			3.62736	0.0123616
1803	AR-GE	SGRΔ37-2 vs 9930_5dpi	CsGy2G001530	Cytochrome P450			1.02151	0.048965
1804	DM-GE	SGRΔ37-2 vs 9930_5dpi	CsGy2G001580	Zinc finger (Ran-binding) family protein			1.28635	0.0309164
1805	AR-GE	SGRΔ37-2 vs 9930_5dpi	CsGy2G001590	Early nodulin 93 protein			3.38355	0.0439236
1806	DM-GE	SGRΔ37-2 vs 9930_3dpi	CsGy2G001650	protein NRT1/ PTR FAMILY 6.2			0.548141	0.029967
1807	DM-NIL	NIL-R vs NIL-S_5 dpi	CsGy2G001670	beta-glucuronosyltransferase GlcAT14B-like			1.12932	0.0474957
1808	AR-GE	SGRΔ37-2 vs 9930_5dpi	CsGy2G001700	DUF3119 family protein			0.848077	0.0443553
1809	DM-GE	SGRΔ37-2 vs 9930_3dpi	CsGy2G001700	DUF3119 family protein			0.911536	0.029532
1810	DM-GE	SGRΔ37-2 vs 9930_5dpi	CsGy2G001700	DUF3119 family protein			0.954434	0.0144279
1811	AR-GE	SGRΔ37-2 vs 9930_5dpi	CsGy2G001720	chaperone protein DnaJ-like			1.53461	0.00211017
1812	DM-GE	SGRΔ37-2 vs 9930_5dpi	CsGy2G001720	chaperone protein DnaJ-like			1.1128	0.0184055
1813	DM-GE	SGRΔ37-2 vs 9930_3dpi	CsGy2G001720	chaperone protein DnaJ-like			1.53433	0.000717244
1814	DM-GE	SGRΔ37-2 vs 9930_3dpi	CsGy2G001740	SPX domain-containing protein 1			0.786561	0.0253845
1815	DM-GE	SGRΔ37-2 vs 9930_5dpi	CsGy2G001740	SPX domain-containing protein 1			1.13146	0.000203293
1816	AR-NIL	NIL-R vs NIL-S_5 dpi	CsGy2G001750	SPX domain-containing protein 1			0.394822	0.0119666
1817	DM-GE	SGRΔ37-2 vs 9930_5dpi	CsGy2G001750	SPX domain-containing protein 1			1.06516	0.000151703
1818	DM-GE	SGRΔ37-2 vs 9930_5dpi	CsGy2G001780	hypothetical protein			-0.751043	0.00130554
1819	DM-GE	SGRΔ37-2 vs 9930_5dpi	CsGy2G001810	YABBY protein			0.947408	0.0428339
1820	DM-GE	SGRΔ37-2 vs 9930_3dpi	CsGy2G001840	thylakoid lumenal 16.5 kDa protein, chloroplastic			0.973198	0.00119865
1821	AR-GE	SGRΔ37-2 vs 9930_5dpi	CsGy2G001870	cucumber peeling cupredoxin-like			-1.20534	0.00160975
1822	AR-GE	SGRΔ37-2 vs 9930_5dpi	CsGy2G001880	Blue copper protein			-0.970678	0.00283571
1823	AR-GE	SGRΔ37-2 vs 9930_3dpi	CsGy2G001940	BRCA1-associated protein			0.676243	0.0125382
1824	DM-GE	SGRΔ37-2 vs 9930_5dpi	CsGy2G001970	TBC1 domain family member 15			-0.490639	0.0449833
1825	DM-GE	SGRΔ37-2 vs 9930_5dpi	CsGy2G002000	Putative receptor-like protein kinase			1.65596	0.00142392
1826	DM-GE	SGRΔ37-2 vs 9930_5dpi	CsGy2G002010	Ubiquitin system component Cue protein			-0.521238	0.0298095
1827	AR-GE	SGRΔ37-2 vs 9930_3dpi	CsGy2G002020	calmodulin-like protein 7			0.725315	0.000675938
1828	DM-NIL	NIL-R vs NIL-S_5 dpi	CsGy2G002040	disease resistance protein RGA3 (putative)	AT3G50950	RPP13L4	3.7132	0.0292858
1829	DM-NIL	NIL-R vs NIL-S_5 dpi	CsGy2G002120	Chloride channel g			0.661976	0.0366891
1830	AR-GE	SGRΔ37-2 vs 9930_5dpi	CsGy2G002240	Uncharacterized protein			0.867571	0.00208507
1831	AR-GE	SGRΔ37-2 vs 9930_5dpi	CsGy2G002250	triphosphate tunel metalloenzyme 3-like			0.928307	0.000278747
1832	DM-GE	SGRΔ37-2 vs 9930_5dpi	CsGy2G002250	triphosphate tunel metalloenzyme 3-like			0.832582	0.025059
1833	AR-GE	SGRΔ37-2 vs 9930_5dpi	CsGy2G002270	Protein S-acyltransferase 24			-0.276906	0.0442021
1834	AR-NIL	NIL-R vs NIL-S_3 dpi	CsGy2G002280	NEDD8 ultimate buster 1			0.475803	0.00745577
1835	DM-NIL	NIL-R vs NIL-S_5 dpi	CsGy2G002280	NEDD8 ultimate buster 1			-0.283642	0.038087
1836	AR-GE	SGRΔ37-2 vs 9930_3dpi	CsGy2G002290	putative nuclease HARBI1			0.64909	0.0172151
1837	AR-GE	SGRΔ37-2 vs 9930_5dpi	CsGy2G002300	temperature-induced lipocalin-1-like			0.83114	0.0134796
1838	AR-NIL	NIL-R vs NIL-S_5 dpi	CsGy2G002300	temperature-induced lipocalin-1-like			-0.45369	0.00602137
1839	AR-GE	SGRΔ37-2 vs 9930_5dpi	CsGy2G002310	lysosomal Pro-X carboxypeptidase			2.92961	0.00199789
1840	DM-GE	SGRΔ37-2 vs 9930_5dpi	CsGy2G002340	Calcineurin-like metallo-phosphoesterase superfamily protein isoform 1			-0.427617	0.0426918
1841	DM-GE	SGRΔ37-2 vs 9930_5dpi	CsGy2G002360	Putative adenylate kinase 2			0.663392	0.0453537
1842	DM-GE	SGRΔ37-2 vs 9930_3dpi	CsGy2G002360	Putative adenylate kinase 2			1.01168	0.00118121
1843	AR-GE	SGRΔ37-2 vs 9930_5dpi	CsGy2G002400	DNA replication licensing factor MCM5			1.43549	0.00219195
1844	AR-NIL	NIL-R vs NIL-S_3 dpi	CsGy2G002400	DNA replication licensing factor MCM5			1.4267	0.000190792
1845	DM-GE	SGRΔ37-2 vs 9930_3dpi	CsGy2G002400	DNA replication licensing factor MCM5			0.96575	1.07e-06
1846	AR-NIL	NIL-R vs NIL-S_3 dpi	CsGy2G002420	Transmembrane 9 superfamily member			0.595342	0.00582877
1847	AR-GE	SGRΔ37-2 vs 9930_5dpi	CsGy2G002430	Peptidyl-prolyl cis-trans isomerase			1.95821	0.0333579
1848	DM-GE	SGRΔ37-2 vs 9930_5dpi	CsGy2G002430	Peptidyl-prolyl cis-trans isomerase			1.608	0.0249572
1849	DM-GE	SGRΔ37-2 vs 9930_3dpi	CsGy2G002430	Peptidyl-prolyl cis-trans isomerase			2.25093	0.0015293
1850	DM-GE	SGRΔ37-2 vs 9930_3dpi	CsGy2G002450	probable E3 ubiquitin-protein ligase RHY1A			0.975155	0.00824959
1851	DM-GE	SGRΔ37-2 vs 9930_5dpi	CsGy2G002450	probable E3 ubiquitin-protein ligase RHY1A			1.70762	1.02788e-07
1852	DM-GE	SGRΔ37-2 vs 9930_5dpi	CsGy2G002460	Elongation factor 2			0.416316	0.0360864
1853	DM-GE	SGRΔ37-2 vs 9930_5dpi	CsGy2G002470	probable protein phosphatase 2C 27			0.971215	0.00222628
1854	AR-GE	SGRΔ37-2 vs 9930_5dpi	CsGy2G002480	Ubiquitin-like superfamily protein, putative isoform 1			-0.372204	0.0162856
1855	DM-GE	SGRΔ37-2 vs 9930_3dpi	CsGy2G002480	Ubiquitin-like superfamily protein, putative isoform 1			-0.558026	0.0169064
1856	AR-GE	SGRΔ37-2 vs 9930_5dpi	CsGy2G002500	Putative methyltransferase			0.523751	0.0392828
1857	DM-GE	SGRΔ37-2 vs 9930_3dpi	CsGy2G002500	Putative methyltransferase			0.674837	0.0101857
1858	DM-GE	SGRΔ37-2 vs 9930_5dpi	CsGy2G002500	Putative methyltransferase			0.948352	5.84582e-05
1859	AR-GE	SGRΔ37-2 vs 9930_5dpi	CsGy2G002520	plasma membrane fusion protein			-0.485227	0.0352226
1860	AR-NIL	NIL-R vs NIL-S_3 dpi	CsGy2G002520	plasma membrane fusion protein			-0.462604	0.00460993
1861	DM-GE	SGRΔ37-2 vs 9930_3dpi	CsGy2G002520	plasma membrane fusion protein			-0.868904	0.00698049
1862	AR-GE	SGRΔ37-2 vs 9930_5dpi	CsGy2G002530	serine-rich protein-like protein			-0.959082	0.0128567
1863	AR-NIL	NIL-R vs NIL-S_3 dpi	CsGy2G002530	serine-rich protein-like protein			-0.994462	4.22736e-10
1864	DM-GE	SGRΔ37-2 vs 9930_3dpi	CsGy2G002530	serine-rich protein-like protein			-1.10789	0.0434559
1865	DM-NIL	NIL-S vs NIL-S_0 dpi	CsGy2G002530	serine-rich protein-like protein			-0.557016	0.0273458
1866	DM-NIL	NIL-R vs NIL-S_5 dpi	CsGy2G002530	serine-rich protein-like protein			0.671471	0.000440622
1867	DM-NIL	NIL-R vs NIL-S_3 dpi	CsGy2G002530	serine-rich protein-like protein			0.908841	8.45241e-10
1868	AR-GE	SGRΔ37-2 vs 9930_5dpi	CsGy2G002540	calcium uptake protein 1, mitochondrial-like isoform X2			-0.848784	0.0359091
1869	AR-NIL	NIL-R vs NIL-S_3 dpi	CsGy2G002540	calcium uptake protein 1, mitochondrial-like isoform X2			-1.0099	4.04224e-08
1870	DM-GE	SGRΔ37-2 vs 9930_3dpi	CsGy2G002540	calcium uptake protein 1, mitochondrial-like isoform X2			-1.44174	0.012398
1871	DM-NIL	NIL-R vs NIL-S_3 dpi	CsGy2G002540	calcium uptake protein 1, mitochondrial-like isoform X2			1.17743	1.84042e-06
1872	DM-AR-GE	SGRΔ37-2 vs 9930_0 dpi	CsGy2G002570	aldehyde dehydrogenase 11A3			0.91836	0.0103819
1873	DM-GE	SGRΔ37-2 vs 9930_5dpi	CsGy2G002570	aldehyde dehydrogenase 11A3			1.42872	1.79025e-06
1874	AR-GE	SGRΔ37-2 vs 9930_5dpi	CsGy2G002640	Biotin carboxyl carrier protein of acetyl-CoA carboxylase			0.474503	0.0257079
1875	AR-NIL	NIL-R vs NIL-S_3 dpi	CsGy2G002680	low-specificity L-threonine aldolase 1 (Probable)			-1.02988	2.72147e-06
1876	DM-AR-GE	SGRΔ37-2 vs 9930_0 dpi	CsGy2G002680	low-specificity L-threonine aldolase 1 (Probable)			-0.768878	0.00024862
1877	DM-GE	SGRΔ37-2 vs 9930_3dpi	CsGy2G002680	probable low-specificity L-threonine aldolase 1			-1.50566	0.000699812
1878	DM-GE	SGRΔ37-2 vs 9930_5dpi	CsGy2G002680	probable low-specificity L-threonine aldolase 1			-2.00076	1.18547e-06
1879	AR-GE	SGRΔ37-2 vs 9930_5dpi	CsGy2G002780	Myosin-11			-0.612082	0.00526799
1880	DM-NIL	NIL-R vs NIL-S_5 dpi	CsGy2G002780	Myosin-11			-0.506485	0.0331692
1881	AR-NIL	NIL-R vs NIL-S_5 dpi	CsGy2G002790	sigma factor binding protein 1			-0.327138	0.00853724
1882	DM-NIL	NIL-R vs NIL-S_5 dpi	CsGy2G002800	Sigma factor binding protein 1, chloroplastic			-0.587089	0.00174341
1883	AR-GE	SGRΔ37-2 vs 9930_5dpi	CsGy2G002810	GRF1-interacting factor 1			1.68396	0.0414958
1884	DM-GE	SGRΔ37-2 vs 9930_3dpi	CsGy2G002840	Ankyrin repeat domain-containing protein 16			0.803311	0.00495421
1885	DM-GE	SGRΔ37-2 vs 9930_3dpi	CsGy2G002910	protein WVD2-like 1			-0.701741	0.000684222
1886	DM-GE	SGRΔ37-2 vs 9930_5dpi	CsGy2G002910	protein WVD2-like 1			-0.951244	6.19831e-07
1887	AR-GE	SGRΔ37-2 vs 9930_5dpi	CsGy2G002920	FAD/NAD(P)-binding oxidoreductase family protein			0.769377	0.0499059
1888	DM-GE	SGRΔ37-2 vs 9930_5dpi	CsGy2G002920	FAD/NAD(P)-binding oxidoreductase family protein			0.675941	0.0273278
1889	AR-NIL	NIL-R vs NIL-S_3 dpi	CsGy2G002930	Histone H1.2			-0.401945	0.00833683
1890	DM-GE	SGRΔ37-2 vs 9930_5dpi	CsGy2G002930	Histone H1.2			-0.395728	0.0279976
1891	AR-NIL	NIL-R vs NIL-S_5 dpi	CsGy2G002940	Receptor-like protein kinase			-4.64851	0.0493871
1892	AR-GE	SGRΔ37-2 vs 9930_5dpi	CsGy2G002970	Probable prefoldin subunit 4			0.387018	0.0426821
1893	AR-GE	SGRΔ37-2 vs 9930_5dpi	CsGy2G002990	photosystem II reaction center W protein, chloroplastic-like isoform X2			1.37861	0.0193769
1894	DM-GE	SGRΔ37-2 vs 9930_3dpi	CsGy2G002990	photosystem II reaction center W protein, chloroplastic-like isoform X2			2.27478	0.00012367
1895	DM-NIL	NIL-S vs NIL-S_0 dpi	CsGy2G002990	photosystem II reaction center W protein, chloroplastic-like isoform X2			-1.00647	0.000871356
1896	DM-AR-GE	SGRΔ37-2 vs 9930_0 dpi	CsGy2G003000	Unknown Protein			0.863239	0.0227218
1897	AR-GE	SGRΔ37-2 vs 9930_5dpi	CsGy2G003060	Wound-induced protein WIN2	AT3G04720	PR-4	-1.07587	0.0326271
1898	AR-GE	SGRΔ37-2 vs 9930_3dpi	CsGy2G003060	Wound-induced protein WIN2			-1.30207	0.0097426
1899	AR-NIL	NIL-R vs NIL-S_5 dpi	CsGy2G003060	Wound-induced protein WIN2			-0.35221	0.000816571
1900	DM-AR-GE	SGRΔ37-2 vs 9930_0 dpi	CsGy2G003060	Wound-induced protein WIN2; pathogenesis-related protein PR-4-like			-3.75275	0.0183411
1901	DM-GE	SGRΔ37-2 vs 9930_3dpi	CsGy2G003060	Wound-induced protein WIN2			-1.43108	0.00139656
1902	DM-GE	SGRΔ37-2 vs 9930_5dpi	CsGy2G003060	Wound-induced protein WIN2			-2.44443	8.28301e-10
1903	AR-GE	SGRΔ37-2 vs 9930_5dpi	CsGy2G003080	Aldehyde dehydrogenase			-0.793643	0.0410328
1904	DM-AR-GE	SGRΔ37-2 vs 9930_0 dpi	CsGy2G003080	Aldehyde dehydrogenase			-1.23839	1.72645e-05
1905	DM-GE	SGRΔ37-2 vs 9930_3dpi	CsGy2G003080	Aldehyde dehydrogenase			-0.924174	0.0305395
1906	DM-GE	SGRΔ37-2 vs 9930_5dpi	CsGy2G003080	Aldehyde dehydrogenase			-1.17077	0.00218007
1907	DM-NIL	NIL-R vs NIL-S_5 dpi	CsGy2G003080	Aldehyde dehydrogenase			-0.398792	0.0495799
1908	DM-GE	SGRΔ37-2 vs 9930_5dpi	CsGy2G003090	Auxin-responsive protein	AT3G04730	IAA16	-0.690451	0.0269054
1909	DM-NIL	NIL-R vs NIL-S_5 dpi	CsGy2G003100	Auxin-responsive protein	AT5G43700	IAA16	1.53608	0.00466067
1910	DM-NIL	NIL-R vs NIL-S_3 dpi	CsGy2G003100	Auxin-responsive protein	AT3G04730	IAA16	1.06067	0.000632392
1911	DM-GE	SGRΔ37-2 vs 9930_5dpi	CsGy2G003130	light-inducible protein CPRF2-like			-1.42779	6.62985e-06
1912	DM-GE	SGRΔ37-2 vs 9930_5dpi	CsGy2G003140	GDP-mannose 3,5-epimerase 1			0.862695	0.00161411
1913	DM-AR-GE	SGRΔ37-2 vs 9930_0 dpi	CsGy2G003170	protein ECERIFERUM 26-like			1.34882	0.0404247
1914	AR-GE	SGRΔ37-2 vs 9930_3dpi	CsGy2G003190	peptide-N(4)-(N-acetyl-beta- glucosaminyl)asparagine amidase			-0.341414	0.0452793
1915	AR-GE	SGRΔ37-2 vs 9930_5dpi	CsGy2G003210	Putative ribose-5-phosphate isomerase			0.667093	0.0450324
1916	AR-NIL	NIL-R vs NIL-S_0 dpi	CsGy2G003210	ribose-5-phosphate isomerase (putative)			-0.602995	0.00169772
1917	DM-GE	SGRΔ37-2 vs 9930_5dpi	CsGy2G003210	Putative ribose-5-phosphate isomerase			0.599717	0.0165129
1918	DM-GE	SGRΔ37-2 vs 9930_3dpi	CsGy2G003210	Putative ribose-5-phosphate isomerase			0.89975	0.000121842
1919	DM-NIL	NIL-R vs NIL-S_5 dpi	CsGy2G003210	ribose-5-phosphate isomerase (putative)			0.410477	0.0270014
1920	DM-AR-GE	SGRΔ37-2 vs 9930_0 dpi	CsGy2G003240	serine/threonine-protein kinase Nek2-like isoform X1			0.745537	0.0123251
1921	DM-AR-GE	SGRΔ37-2 vs 9930_0 dpi	CsGy2G003260	ER membrane protein complex subunit 2			-0.652009	0.0324606
1922	AR-GE	SGRΔ37-2 vs 9930_5dpi	CsGy2G003300	probable serine/threonine-protein kinase WNK9			-0.648389	0.0394036
1923	AR-GE	SGRΔ37-2 vs 9930_5dpi	CsGy2G003320	5'-3' exoribonuclease			-0.699063	0.00970888
1924	AR-GE	SGRΔ37-2 vs 9930_3dpi	CsGy2G003350	Cysteine synthase			-0.744711	0.0140737
1925	AR-GE	SGRΔ37-2 vs 9930_5dpi	CsGy2G003350	Cysteine synthase			-0.795777	0.00863532
1926	DM-NIL	NIL-R vs NIL-S_5 dpi	CsGy2G003350	Cysteine synthase			-0.309406	0.0275973
1927	DM-GE	SGRΔ37-2 vs 9930_5dpi	CsGy2G003360	Disease resistance protein (CC-NBS-LRR class) family			0.323587	0.0396034
1928	DM-GE	SGRΔ37-2 vs 9930_5dpi	CsGy2G003380	acyltransferase-like protein At1g54570, chloroplastic			0.749004	0.00660019
1929	DM-GE	SGRΔ37-2 vs 9930_3dpi	CsGy2G003380	acyltransferase-like protein At1g54570, chloroplastic			0.908681	0.000911065
1930	AR-GE	SGRΔ37-2 vs 9930_5dpi	CsGy2G003390	Uncharacterized protein			1.62008	0.00512805
1931	AR-GE	SGRΔ37-2 vs 9930_3dpi	CsGy2G003390	Uncharacterized protein			1.85458	6.92221e-05
1932	DM-AR-GE	SGRΔ37-2 vs 9930_0 dpi	CsGy2G003400	nucleolar protein 5-2 (Probable)			-0.543509	0.025308
1933	DM-NIL	NIL-S vs NIL-S_0 dpi	CsGy2G003400	nucleolar protein 5-2 (Probable)			0.642468	7.44875e-05
1934	DM-GE	SGRΔ37-2 vs 9930_5dpi	CsGy2G003440	Superoxide dismutase [Cu-Zn]			-1.72809	6.47119e-06
1935	DM-GE	SGRΔ37-2 vs 9930_5dpi	CsGy2G003460	coiled-coil domain-containing protein SCD2 isoform X1			-1.36202	0.0337351
1936	DM-AR-GE	SGRΔ37-2 vs 9930_0 dpi	CsGy2G003620	receptor-like cytosolic serine/threonine-protein kinase RBK2			0.699768	0.0457675
1937	DM-NIL	NIL-R vs NIL-S_5 dpi	CsGy2G003620	receptor-like cytosolic serine/threonine-protein kinase RBK2			1.05897	0.0233353
1938	DM-NIL	NIL-R vs NIL-S_3 dpi	CsGy2G003620	receptor-like cytosolic serine/threonine-protein kinase RBK2			0.508696	0.0206371
1939	AR-NIL	NIL-R vs NIL-S_3 dpi	CsGy2G003640	Disease resistance protein (TIR-NBS-LRR class) family			0.73578	0.00910311
1940	DM-NIL	NIL-R vs NIL-S_5 dpi	CsGy2G003680	Photosystem II reaction center PsbP family protein			0.861294	0.0416346
1941	AR-GE	SGRΔ37-2 vs 9930_5dpi	CsGy2G003690	UPF0603 protein At1g54780, chloroplastic			1.23311	0.0393712
1942	AR-NIL	NIL-R vs NIL-S_0 dpi	CsGy2G003690	UPF0603 protein At1g54780, chloroplastic			-0.625598	0.00774474
1943	DM-GE	SGRΔ37-2 vs 9930_5dpi	CsGy2G003690	UPF0603 protein At1g54780, chloroplastic			1.60067	1.44546e-05
1944	DM-GE	SGRΔ37-2 vs 9930_3dpi	CsGy2G003690	UPF0603 protein At1g54780, chloroplastic			1.86586	3.19e-07
1945	DM-NIL	NIL-R vs NIL-S_5 dpi	CsGy2G003690	UPF0603 protein At1g54780, chloroplastic			0.852757	0.000607648
1946	DM-NIL	NIL-R vs NIL-S_3 dpi	CsGy2G003700	GDSL esterase/lipase At1g54790			-3.50943	0.00908855
1947	DM-GE	SGRΔ37-2 vs 9930_3dpi	CsGy2G003780	Branched-chain-amino-acid aminotransferase-like protein 2			-1.70451	1.48e-06
1948	DM-GE	SGRΔ37-2 vs 9930_5dpi	CsGy2G003780	Branched-chain-amino-acid aminotransferase-like protein 2			-1.98294	1.2812e-08
1949	AR-GE	SGRΔ37-2 vs 9930_3dpi	CsGy2G003790	Kunitz-type trypsin inhibitor C5			-3.0134	3.93915e-06
1950	AR-NIL	NIL-R vs NIL-S_5 dpi	CsGy2G003790	Kunitz-type trypsin inhibitor C5	AT1G73260	KT11	-0.466433	0.00113555
1951	DM-GE	SGRΔ37-2 vs 9930_5dpi	CsGy2G003790	Kunitz-type trypsin inhibitor C5			-2.14581	3.25178e-06
1952	DM-GE	SGRΔ37-2 vs 9930_3dpi	CsGy2G003790	Kunitz-type trypsin inhibitor C5			-2.7383	1.83e-09
1953	AR-GE	SGRΔ37-2 vs 9930_3dpi	CsGy2G003800	Kunitz-type trypsin inhibitor			-2.95714	1.47359e-05
1954	DM-GE	SGRΔ37-2 vs 9930_3dpi	CsGy2G003800	Kunitz-type trypsin inhibitor			-4.08648	2.58e-07
1955	DM-GE	SGRΔ37-2 vs 9930_5dpi	CsGy2G003800	Kunitz-type trypsin inhibitor			-6.27284	2.86005e-17
1956	DM-NIL	NIL-R vs NIL-S_5 dpi	CsGy2G003810	TIR-NBS-LRR-AAA+ATPase class resistance protein			-0.520249	0.00836158
1957	DM-NIL	NIL-R vs NIL-S_3 dpi	CsGy2G003810	TIR-NBS-LRR-AAA+ATPase class resistance protein	AT5G36930	AT5G36930	-1.42487	3.69506e-05
1958	AR-NIL	NIL-R vs NIL-S_5 dpi	CsGy2G003820	TIR-NBS-LRR-AAA+ATPase (putative)			-0.314757	0.0463181
1959	DM-AR-GE	SGRΔ37-2 vs 9930_0 dpi	CsGy2G003900	RING zinc finger protein-like protein			-0.884406	0.0433942
1960	DM-GE	SGRΔ37-2 vs 9930_5dpi	CsGy2G003910	Mevalonate kinase			-0.455795	0.0143421
1961	AR-GE	SGRΔ37-2 vs 9930_5dpi	CsGy2G004070	Domain of Uncharacterized protein function (DUF1995) isoform 1			0.941864	0.0174174
1962	DM-GE	SGRΔ37-2 vs 9930_3dpi	CsGy2G004070	Domain of Uncharacterized protein function (DUF1995) isoform 1			1.32536	0.000347298
1963	DM-GE	SGRΔ37-2 vs 9930_5dpi	CsGy2G004070	Domain of Uncharacterized protein function (DUF1995) isoform 1			1.43355	6.55064e-05
1964	DM-NIL	NIL-R vs NIL-S_5 dpi	CsGy2G004070	Domain of Uncharacterized protein function (DUF1995) isoform 1			0.499	0.0114363
1965	AR-GE	SGRΔ37-2 vs 9930_5dpi	CsGy2G004110	F-box protein At1g55000-like			-0.690098	0.0367677
1966	DM-GE	SGRΔ37-2 vs 9930_3dpi	CsGy2G004110	F-box protein At1g55000-like			-0.522771	0.0357276
1967	DM-GE	SGRΔ37-2 vs 9930_5dpi	CsGy2G004110	F-box protein At1g55000-like			-0.802033	0.000195323
1968	AR-GE	SGRΔ37-2 vs 9930_5dpi	CsGy2G004120	Lipoxygenase			-0.546984	0.0243814
1969	DM-GE	SGRΔ37-2 vs 9930_5dpi	CsGy2G004120	Lipoxygenase			-0.94304	0.00795151
1970	DM-GE	SGRΔ37-2 vs 9930_5dpi	CsGy2G004130	Lipoxygenase			-2.42946	0.00113853
1971	DM-GE	SGRΔ37-2 vs 9930_3dpi	CsGy2G004130	Lipoxygenase			-3.47283	1.1e-05
1972	DM-NIL	NIL-R vs NIL-S_5 dpi	CsGy2G004130	Lipoxygenase			-2.5143	0.0315819
1973	DM-NIL	NIL-R vs NIL-S_5 dpi	CsGy2G004180	Lipoxygenase			-0.529354	0.02985
1974	AR-NIL	NIL-R vs NIL-S_0 dpi	CsGy2G004210	Lipoxygenase			-0.80078	0.00163456
1975	DM-NIL	NIL-R vs NIL-S_3 dpi	CsGy2G004210	Lipoxygenase			2.87444	5.71814e-05
1976	AR-NIL	NIL-R vs NIL-S_5 dpi	CsGy2G004340	protein SRC2-like	AT1G09070	SRC2	0.209833	0.0354631
1977	DM-GE	SGRΔ37-2 vs 9930_3dpi	CsGy2G004380	heavy metal-associated isoprenylated plant protein 3-like			1.19511	0.0197819
1978	DM-GE	SGRΔ37-2 vs 9930_3dpi	CsGy2G004400	Rapid ALkalinization Factor			0.605192	0.0331244
1979	AR-GE	SGRΔ37-2 vs 9930_3dpi	CsGy2G004450	dormancy-associated protein homolog 3 isoform X2			-0.513771	0.022452
1980	DM-GE	SGRΔ37-2 vs 9930_5dpi	CsGy2G004500	26S proteasome regulatory subunit 6A homolog A			-0.687734	0.0356454
1981	AR-GE	SGRΔ37-2 vs 9930_5dpi	CsGy2G004540	F-box protein PP2-B13-like			-0.869632	0.0244459
1982	DM-GE	SGRΔ37-2 vs 9930_5dpi	CsGy2G004540	F-box protein PP2-B13-like			-0.655386	0.0241873
1983	DM-GE	SGRΔ37-2 vs 9930_3dpi	CsGy2G004540	F-box protein PP2-B13-like			-0.680382	0.0153593
1984	AR-GE	SGRΔ37-2 vs 9930_5dpi	CsGy2G004550	F-box protein PP2-B13-like			-1.0767	0.00727696
1985	DM-NIL	NIL-R vs NIL-S_3 dpi	CsGy2G004550	F-box protein PP2-B13-like			-6.3858	0.00737796
1986	DM-AR-GE	SGRΔ37-2 vs 9930_0 dpi	CsGy2G004560	Tetratricopeptide repeat (TPR)-like superfamily protein			0.942789	0.0266762
1987	DM-GE	SGRΔ37-2 vs 9930_5dpi	CsGy2G004560	Tetratricopeptide repeat (TPR)-like superfamily protein			1.65862	0.00487977
1988	DM-GE	SGRΔ37-2 vs 9930_3dpi	CsGy2G004560	Tetratricopeptide repeat (TPR)-like superfamily protein			2.12989	0.000188525
1989	AR-NIL	NIL-R vs NIL-S_5 dpi	CsGy2G004570	Phospholipase			1.02904	1.90263e-05
1990	DM-GE	SGRΔ37-2 vs 9930_5dpi	CsGy2G004570	Phospholipase			5.35185	6.73816e-10
1991	AR-NIL	NIL-R vs NIL-S_3 dpi	CsGy2G004660	Calmodulin-binding protein, putative isoform 2	AT5G57580	CBP60B	0.465997	0.006613
1992	DM-NIL	NIL-R vs NIL-S_3 dpi	CsGy2G004660	Calmodulin-binding protein, putative isoform 2	AT1G73805	CBP60B	-0.652488	0.0252186
1993	DM-NIL	NIL-R vs NIL-S_5 dpi	CsGy2G004670	ATP-dependent DNA helicase			-0.540595	0.0499463
1994	AR-GE	SGRΔ37-2 vs 9930_5dpi	CsGy2G004690	stress response NST1-like protein (DUF1645)			2.84753	0.000159573
1995	DM-GE	SGRΔ37-2 vs 9930_5dpi	CsGy2G004690	stress response NST1-like protein (DUF1645)			2.13415	0.0379703
1996	AR-GE	SGRΔ37-2 vs 9930_5dpi	CsGy2G004710	zinc finger matrin-type protein 2			-0.357159	0.046076
1997	AR-GE	SGRΔ37-2 vs 9930_3dpi	CsGy2G004710	zinc finger matrin-type protein 2			-0.369413	0.038521
1998	DM-GE	SGRΔ37-2 vs 9930_3dpi	CsGy2G004730	ADP-ribosylation factor-like protein 3			0.428195	0.0386983
[truncated: 9,966 more rows]

## Sheet: Table S6
Table S6. Differential expressed genes on photosynthesis systems and senescence and heatmap of log2(fold change) across different time after inoculation of DM and AR pathogens*
															DM				AR
			SGRΔ37-2 vs WT_DM			NIL-R vs NIL-S_DM			SGRΔ37-2 vs WT_AR			NIL-R vs NIL-S_AR			NIL-S	NIL-R	NIL-S	NIL-R	NIL-S	NIL-R	NIL-S	NIL-R
#	GeneID (Arabidopsis homolog genes)**	Category	0 dpi	3 dpi	5 dpi	0 dpi	3 dpi	5 dpi	0 dpi	3dpi	5 dpi	0 dpi	3 dpi	5 dpi	3 vs 0 dpi	3 vs 0 dpi	5 vs 3 dpi	5 vs 3 dpi	3 vs 0 dpi	3 vs 0 dpi	5 vs 3 dpi	5 vs 3 dpi
1	CsGy3G014040, Divinyl chlorophyllide a 8-vinyl-reductase (DVR)	CHL biosynthesis		1.66071	1.83283			0.52023			1.38421	-0.7			-0.429299	-0.297604	-2.31009	-1.81388	-0.887738	0.132115	-0.382472	-0.611253
2	CsGy6G023330, Mg-protoporphyrin IX chelatase (CHLD)	CHL biosynthesis						0.530217							-0.332753	0.219372	-1.60757	-1.38412	-0.726594	-0.352557	-1.04005	-0.872626
3	CsGy1G000060, Mg rotoporphyrin IX methyltransferase (CHLM)	CHL biosynthesis		1.06363	1.44814			0.642869			1.1572				-0.70647	-0.0657158	-1.8125	-1.63182	-0.707036	-0.471779	-1.45001	-1.03724
4	CsGy4G015270, chlorophyll synthase, chloroplastic (CHLG)	CHL biosynthesis	0.6						0.6						-0.222979	0.00695331	-0.924552	-0.749655	-0.385462	0.212637	-0.637918	-0.891203
5	CsGy6G019830, chlorophyllide a oxygenase (CAO)	CHL biosynthesis	0.7	0.618527	1.07195	-0.5		0.431889	0.7			-0.5		-0.3	-2.18526	-1.80543	-0.238651	0.199163	0.223447	1.12375	-1.4747	-1.91191
6	CsGy6G034680, Mg-chelatase subunit ChlI (CHLI)	CHL biosynthesis	0.6		1.38023			0.599428	0.6		1.07563	-0.8			-0.775388	-0.363123	-2.4218	-2.02214	-1.06504	0.0229737	-0.0910144	-0.161484
7	CsGy4G021970, NADPH-protochlorophyllide oxidoreductase (PORB)	CHL biosynthesis	0.6	1.5058	1.90022			0.921324	0.6	1.14892	1.10155	-1	0.6		-1.26268	-0.623121	-2.52454	-1.93756	-1.92896	-0.34133	-0.770463	-0.954306
8	CsGy4G010260, magnesium-chelatase subunit ChlH (CHLH)	CHL biosynthesis		3.0578	3.56554	-0.5					2.94148	-1.4	0.7		-2.48528	-1.97391	-1.50568	-0.702719	0.074171	2.24024	-2.59011	-3.08228
9	CsGy2G021630, Glutamyl-tRNA reductase (HEMA1)	CHL biosynthesis		1.15204	1.55234			0.740453				-0.7			-1.94659	-1.49811	-1.23237	-0.648503	-0.772864	0.401989	-2.88431	-3.0778
10	CsGy3G011420, 7-hydroxymethyl chlorophyll a reductase (HCAR)	CHL degradation		0.760631											-0.402217	-0.157814	-1.35845	-1.19441	-0.568394	-0.145864	0.0683736	-0.00342265
11	CsGy1G016600, chlorophyll(Ide) b reductase (NYC1)	CHL degradation	-0.6	-1.42785					-0.6		-0.912124		-0.4		0.0808617	-0.0384783	-0.27069	-0.335722	-0.216635	-0.700537	-0.283698	0.189452
12	CsGy7G017260, pheophytinase, chloroplastic (PPH)	CHL degradation	-0.7			0.8			-0.7	-0.840079			-0.5		0.861404	-0.419418	2.30931	2.63669	3.21045	2.16841	-0.512289	-0.380103
13	CsGy5G003280, protein STAY-GREEN, chloroplastic-like (SGR)	CHL degradation	-4	-3.75153	-3.38295				-4	-4.32216	-3.87385		-0.9		1.3653	0.173203	3.02915	3.23851	2.97987	1.25875	-0.855124	-0.248019
14	CsGy1G013940, pheophorbide a oxygenase (PAO)	CHL degradation								-0.851844					-0.120898	-0.177382	2.79649	2.85703	2.06779	2.04575	-1.4512	-1.77179
15	CsGy6G017800, protein STAY-GREEN LIKE, chloroplastic (SGRL)	CHL degradation			1.23272			1.32174							-1.30038	-0.914301	-2.68	-1.14228	-0.60801	-0.168241	-3.72344	-3.43303
16	CsGy4G024360, protein TIC 55, chloroplastic (TIC55)	CHL degradation								-0.879257	-0.749589		-0.4		0.0732351	-0.0948303	1.1533	1.10936	1.67213	1.36703	-1.82124	-1.56005
17	CsGy3G010230, ABC transporter C family member 15 (ABCC9)	CHL metabolism regulation					-0.586898								0.645192	-0.478606	2.74092	3.06016	2.32053	2.99755	-0.77322	-1.31937
18	CsGy7G008300, ABC transporter C family member 3 (AMCC3)	CHL metabolism regulation									1.01435		0.9		2.21539	1.73199	2.10125	2.24189	1.37983	2.57491	1.77783	-0.476974
19	CsGy5G021190, ABC transporter C family member 15 (AMCC3)	CHL metabolism regulation	1.4					-0.41073	1.4				1.2		-0.377161	0.0591789	3.402	3.70123	0.63481	2.20682	0.262509	-1.3895
20	CsGy6G003590, tetrapyrrole-binding protein, chloroplastic (GUN4)	CHL metabolism regulation	0.9	2.13041	2.82349	-0.5		0.777051	0.9			-0.9			-1.87546	-1.36366	-2.3078	-1.67585	-0.990503	0.299473	0.154112	0.277308
21	CsGy4G006930, oxygen-dependent coproporphyrinogen-III oxidase (CPOX)	CHL metabolism regulation	0.5						0.5			-0.6			-0.881837	-0.583249	-1.10524	-0.974634	-0.696432	-0.00689608	-0.83506	-0.757273
22	CsGy3G001670, CAAX amino terminal protease (BCM1)	CHL metabolism regulation		0.886329	1.33366			0.519895							-0.619705	-0.477446	-1.14326	-0.650099	0.695384	0.695563	-0.784507	-0.6305
23	CsGy3G002160, Light-harvesting complex-like protein 3 isotype 1 (LIL3.1)	CHL metabolism regulation			0.811657			0.466288				-0.6			-0.727307	-0.495792	-1.54712	-1.04744	-0.264959	0.53238	-0.166043	-0.225393
24	CsGy2G006550, CHLOROPLAST IMPORT APPARATUS 2 isoform X1 (CIA2)	Photosynthesis			1.0775						1.06955	-0.5			-0.360512	-0.37426	-2.70138	-2.67722	-2.11187	-1.88313	1.41329	1.82922
25	CsGy4G019950, Mg-protoporphyrin IX monomethyl ester cyclase (CRD1)	Photosynthesis	0.7	1.95862	2.28066			0.596485	0.7		1.28482	-0.824982	0.7		-1.42186	-1.1201	-1.67845	-1.17812	-0.954456	0.56749	-1.42097	-1.90465
26	CsGy4G007300, protein IoHormone, JAp, chloroplastic (IJ)	Photosynthesis			0.781355			0.474661							-0.563062	-0.404391	-1.39432	-0.881161	-0.207726	-0.186208	0.209722	0.269965
27	CsGy6G011010, aspartic proteinase CDR1 (NANA)	Photosynthesis		-2.25203	-1.80697					-2.86456			-2.8		-1.14698	-0.635638	2.29725	1.17464	3.50607	-0.843401	-1.53465	1.69121
28	CsGy6G014050, plastid transcriptionally active 16 (PTAC16)	Photosynthesis		0.776986	1.20834	-0.4		0.61994							-0.441054	0.280784	-1.94021	-1.78614	-0.778238	-0.155785	-1.38765	-1.35288
29	CsGy2G021740, RNA polymerase sigma factor sigC (SIG3)	Photosynthesis			0.790297			0.433814			0.671758				-0.0257864	-0.162595	-1.9365	-1.37682	-1.19114	-0.707904	1.15458	0.893949
30	CsGy1G006360, ATP-dependent Clp protease adapter protein (CLPS1)	Photosynthesis		1.88915	2.44113		-0.57533				1.24948				-0.955704	-1.26182	-0.881115	0.00811127	0.620229	1.12927	-0.724246	-1.16912
31	CsGy5G016500, Chlorophyll a-b binding protein, chloroplastic (LHCA1)	Photosynthesis, PSI		2.6546	3.00362	-0.6		1.00201				-0.767445			-1.23176	-0.381246	-2.50294	-1.85428	-1.3516	-0.109809	-2.29579	-2.33271
32	CsGy5G020930, Chlorophyll a-b binding protein, chloroplastic (LHCA2)	Photosynthesis, PSI		1.49893	1.9508	-0.6		1.15229			1.40968	-0.643648			-1.21479	-0.404668	-2.57226	-1.73565	-1.02443	-0.0246473	-2.06417	-1.83125
33	CsGy1G030510, Chlorophyll a-b binding protein, chloroplastic (LHCA3)	Photosynthesis, PSI		2.49616	2.83181	-0.4		1.13925			1.83636	-0.692792			-0.940197	-0.525936	-2.47714	-1.36319	-0.418298	0.661621	-1.18803	-1.2983
34	CsGy1G002400, Chlorophyll a-b binding protein, chloroplastic (LHCA4)	Photosynthesis, PSI	0.8	2.31361	2.48799			1.16421	0.8		1.92457	-0.659177			-2.04347	-1.12261	-5.8808	-4.74405	-4.97832	-2.45221	0.936902	0.783954
35	CsGy1G005440, Chlorophyll a-b binding protein, chloroplastic (LHCA4)	Photosynthesis, PSI	0.5			-0.549213		1.49158	0.5			-1.11881	1.4		-1.09864	-0.62359	-2.78167	-1.87461	-0.825889	0.213325	-2.30301	-2.21197
36	CsGy2G018980, Chlorophyll a-b binding protein, chloroplastic (LHCA5)	Photosynthesis, PSI		0.97444	1.12222			0.892255			1.06629				-0.672889	-0.231193	-2.73752	-1.91982	-0.290067	0.405536	-0.411125	-0.408605
37	CsGy1G028080, Chlorophyll a-b binding protein, chloroplastic (LHCA6)	Photosynthesis, PSI		1.1424	1.43695	-0.6		0.990568			1.01665				-0.402959	0.016502	-2.81522	-1.7183	-0.616048	0.000869326	-0.603129	-0.544099
38	CsGy3G027030, Chlorophyll a-b binding protein, chloroplastic (LHCB1.2)	Photosynthesis, PSII	0.6			-0.8		2.10274	0.6			-1.15732			-2.05585	-0.715772	-5.12314	-3.60385	-2.19977	0.252474	-2.49023	-2.58502
39	CsGy6G011500, Chlorophyll a-b binding protein, chloroplastic (LHCB1.3)	Photosynthesis, PSII	0.4	1.51643	1.78193		0.771833	1.2098	0.4	1.16624		-0.972531			-2.13986	-1.2092	-2.30776	-1.88181	-0.875979	0.590268	-4.6315	-4.16866
40	CsGy1G020980, Chlorophyll a-b binding protein, chloroplastic (LCHB1.4)	Photosynthesis, PSII				-1.2		1.17942		1.25308		-1.97609	1.1		-2.60137	-1.02968	-3.18814	-2.38709	-2.47974	0.639152	-2.09176	-2.53875
41	CsGy6G035480, Chlorophyll a-b binding protein, chloroplastic (LHCB1.4)	Photosynthesis, PSII		3.07719	3.36768		0.536431	1.00048			2.47359	-0.745156			-1.17581	-0.376448	-2.11782	-1.66175	0.135485	1.10796	-2.44358	-2.20662
42	CsGy6G035500, Chlorophyll a-b binding protein, chloroplastic (LHCB1.5)	Photosynthesis, PSII	0.7	3.00558	2.83827		0.707981	1.01443	0.7		2.88419	-1.32966			-2.13363	-1.19491	-2.43969	-2.14505	-0.99845	1.07508	-5.21021	-5.29325
43	CsGy7G002410, Chlorophyll a-b binding protein, chloroplastic (LHCB2)	Photosynthesis, PSII	0.4	1.81356	1.81856	-0.4		1.00895	0.4		1.48222	-0.994426	0.6		-2.00158	-1.06306	-2.04428	-1.66791	-1.02528	0.558106	-2.7278	-2.78119
44	CsGy3G005970, Chlorophyll a-b binding protein, chloroplastic (LHCB3)	Photosynthesis, PSII	0.6	2.87543	2.92132	-0.7		1.42047	0.6		2.41661	-1.20324	0.9		-1.77091	-0.918531	-3.144	-1.96077	-1.49171	0.557453	-2.58238	-2.63946
45	CsGy4G015070, Chlorophyll a-b binding protein, chloroplastic (LHCB4.1)	Photosynthesis, PSII		2.16862	2.39554	-0.5		1.02108			1.62115	-0.750578			-1.14183	-0.349118	-2.64973	-1.99451	-1.16097	-0.0891629	-2.50278	-2.24807
46	CsGy5G029630, Chlorophyll a-b binding protein, chloroplastic (LHCB5)	Photosynthesis, PSII	0.5	1.8534	2.20223	-0.5		0.97147	0.5			-0.848409	0.6		-1.15705	-0.614234	-2.75953	-1.88872	-1.10545	0.324396	-2.18039	-2.2497
47	CsGy6G004920, Chlorophyll a-b binding protein, chloroplastic (LHCB6)	Photosynthesis, PSII	0.8	2.87452	3.17544	-0.6		0.963217	0.8		1.93791	-1.03104	0.6		-1.66983	-1.09536	-2.14753	-1.25235	-0.583513	1.06491	-1.27201	-1.63757
48	CsGy4G012770, EMBRYO SAC DEVELOPMENT ARREST 3 (PSA2)	Photosynthesis	0.7		1.25904				0.7		1.08267				-0.0832638	-0.118878	-1.41249	-1.09083	-0.359227	0.483456	-0.2528	-0.532451
49	CsGy1G007960, ATP-dependent zinc metalloprotease FtsH (FtSH)	Photosynthesis						-0.337862		0.321593					-0.646589	-0.746682	-0.551407	0.0445616	0.709924	1.43591	-1.5403	-1.67081
50	CsGy4G025110, ATP-dependent zinc metalloprotease FTSH (FtSH)	Photosynthesis		1.29679	2.056			0.455536			0.761135	-0.607572			1.72708	1.15827	1.00392	0.981461	1.32019	1.19558	1.28105	0.989205
51	CsGy5G028300, ATP-dependent zinc metalloprotease (FTSH6)	Photosynthesis				2.45				-4.02155					-1.69001	-4.22624	-0.482902	0.0443807	0.825511	1.60338	1.36382	0.522034
52	CsGy7G012400, Photosystem II D2 protein (D2)	Photosynthesis					1.95856								-0.32627	1.28449	0.456967	-0.27466	0.342117	0.138045	1.60168	1.8102
53	CsGy5G027240, MAINTENANCE OF PSII UNDER HIGH LIGHT 1 (MPH1)	Photosynthesis		1.33258	1.63726			0.526589			0.811742	-0.568103			-0.676555	-0.798937	-1.16376	-0.45893	0.105055	0.920072	-0.658833	-0.955851
54	CsGy5G015910, chlorophyllase-1-like (CLH1)	Photosynthesis	0.7	1.49425	1.50832				0.7			-0.8			1.02212	1.82971	-2.34126	-1.91821	-1.57169	-0.6087	-5.19094	-4.07428
55	CsGy2G022730, psbP domain-containing protein 5 (PPD5)	Photosynthesis	0.9					0.771627	0.9						-0.514224	-0.209821	-2.22711	-1.41251	-1.34646	-0.685031	0.539289	0.198289
56	CsGy3G037440, Carbonic anhydrase (CA1)	Photosynthesis	0.5	3.84399	3.3933			1.76795	0.5		2.44238	-0.644468			-0.399025	-0.210092	-4.38374	-2.49256	-1.95258	-0.788078	-0.969191	-1.18166
57	CsGy7G019860, CURVATURE THYLAKOID 1C, chloroplastic (CURT1C)	Photosynthesis		1.18151	1.27899										-0.183827	-0.155767	-1.51709	-0.967969	-0.362459	0.186366	-0.396782	-0.761913
58	CsGy3G040890, protein SPA, chloroplastic (LQY1)	Photosynthesis	0.7	1.69052	1.73723	-0.5		0.570269	0.7			-0.659957			-1.32091	-0.815842	-1.4593	-0.935311	-0.835155	0.281642	-1.16093	-1.6162
59	CsGy5G013320, psbQ-like protein 3, chloroplastic (PQL3)	Photosynthesis	0.9						0.9		1.18386				-0.251216	-0.730477	-2.83567	-1.61048	-1.01865	-0.167302	-0.749617	-0.154175
60	CsGy3G019590, Serine/threonine phosphatase (TAP38)	Photosynthesis		0.912133	1.41306			0.517795							-0.47937	-0.515046	-1.73616	-1.11258	-0.278588	-0.087685	0.180215	0.253853
61	CsGy1G025710, Dormancy/auxin associated family protein (DRM1)	Senescence related	-1.82264				0.728441	0.719166	-1.82264	-0.531759		0.652443	-0.521086		2.23528	2.74076	-1.6065	-1.62312	0.579396	-0.600181	-2.81552	-1.74578
62	CsGy4G008220, Fe2OG dioxygenase domain-containing protein (DMR6)	Senescence related					-0.559727								2.70295	1.94222	0.87593	1.41255	3.4821	3.50382	1.30257	0.923331
63	CsGy3G042710, Thylakoid lumenal 29 kDa protein (TL29/APX4)	Senescence related	0.66	1.56525	1.50868	-0.47		1.56492	0.66		1.2913	-0.81	0.9		-0.662693	-0.286215	-4.09196	-2.47055	-2.10655	-0.402866	-0.724342	-1.18785
64	CsGy7G003860, protein THYLAKOID FORMATION1, chloroplastic (Thf1)	Senescence related		0.586503	0.888125			0.407206							-0.216134	0.151306	-1.36345	-1.07556	-0.282491	0.19733	-0.90903	-0.765772
65	CsGy1G029670, Xanthine dehydrogenase (XDH)	Senescence related	-1.4	-1.22213					-1.4						0.409112	0.788751	0.166874	-0.251982	-0.604367	-1.27325	-2.0019	-1.16235
66	CsGy1G011660, endonuclease 1 (BFN1)	Senescence related					-1.21659								1.45305	0.457735	3.70979	4.86434	4.66177	3.48153	-1.84947	-1.87534
67	CsGy6G035280, senescence-related gene 1 (SRG1)	Senescence related	-1.17						-1.17		-0.574832				1.23563	1.84009	0.205941	0.175459	1.4351	0.35117	-1.524	-1.16841
68	CsGy6G002020, wound-induced protein 1 (SAG20)	Senescence related		-0.74638											0.26878	-0.27171	0.80612	1.17626	0.832586	1.10867	0.0638801	-0.459116
69	CsGy5G008020, senescence-related gene 1 (JOX)	Senescence related		-0.553147	-0.811135		0.719001	-0.472107							-0.482428	0.315564	2.76296	1.56343	0.00556479	-0.618781	-1.4347	-1.48205
70	CsGy3G020440, Senescence-associated family protein (AAF)	Senescence related		1.40628	2.23769			0.486196			1.02615				-0.755187	-0.764501	-0.245771	0.287718	1.31794	1.48738	-2.56456	-2.47154
71	CsGy4G000790, protein SENESCENCE-ASSOCIATED GENE 21 (SAG21)	Senescence related		1.08322						1.44337			1.63		7.78532	6.59544	2.18343	3.07775	2.6183	2.11618	0.733042	-2.01005
72	CsGy3G039560, NAC domain-containing protein 72-like (NAC019)	Senescence related										0.71			-0.16277	0.532167	3.79013	2.75595	0.387666	-0.840242	-0.506149	-0.328225
73	CsGy5G023470, NAC domain-containing protein, putative (NAC029)	Senescence related	-1.4	-0.689534					-1.4			0.98	-0.72		1.53021	1.05124	3.38709	2.77367	0.405825	-1.30597	-0.505673	-0.1975
74	CsGy4G020200, NAC domain containing protein 42 (NAC042)	Senescence related					-0.961644								2.67442	0.694831	2.74152	3.38182	0.300187	1.31305	2.68062	1.19044
75	CsGy1G005500, NAC domain-containing protein 100-like (NAC046)	Senescence related	-0.82						-0.82	-0.647481				-0.33	-0.190646	0.349758	0.996281	0.776174	1.11336	0.451997	-1.22479	-1.11144
76	CsGy4G002800, NAC domain-containing protein (NAC083, VNI2)	Senescence related	-0.860278			0.711897			-0.860278						0.192851	-0.66369	0.75853	1.02927	1.31408	0.488579	-0.67709	-0.516882
77	CsGy5G028470, NAC domain-containing protein 59 (NAC092, ORE1)	Senescence related													-0.37813	-1.18834	3.15378	3.64328	1.17313	0.529019	-0.399033	-0.835198
78	CsGy7G012410, WRKY transcription factor 53 (WRKY53)	Senescence related					-0.656357								4.84476	9.56201	3.4063	3.78024	4.51844	4.84219	0.37589	-0.397625
79	CsGy3G028390, WRKY transcription factor (WRKY70)	Senescence related					-0.689502								4.97474	4.28072	1.64341	2.09459	4.19879	3.75115	0.321845	-0.233562
80	CsGy5G008920, WRKY transcription factor 34 (WRKY54)	Senescence related										0.769639			5.16988	3.83272	2.54986	3.27156	4.55361	4.04796	1.17629	0.52401
81	CsGy2G025500, transcription activator GLK1-like (GLK1)	Senescence related			0.76			0.414254							-1.06681	-0.679108	-0.722041	-0.531339	0.7535	0.382947	-2.20834	-1.52357
82	CsGy6G003130, transcription factor GLK2	Senescence related			1.51						-1.01				0.181759	0.544748	-1.83523	-1.45209	-1.36445	-1.75366	-2.05502	-1.14619
83	CsGy7G015160, autophagy-related protein 18g (ATG18g)	Senescence related	-0.564703	-0.499023					-0.564703	-0.382603	-0.423675				0.323588	0.19814	0.322543	0.231936	0.200458	-0.290112	-1.08746	-0.800111
84	CsGy2G025950, Autophagy-related protein 8c (ATG8C)	Senescence related	-0.454615						-0.454615						-0.130199	-0.0609955	0.84321	0.729703	0.332595	-0.208836	0.167982	0.222656
85	CsGy3G022180, autophagy-related protein 18f (ATG18f)	Senescence related						-0.351131							0.0522263	0.200771	0.748754	0.240575	0.0826898	-0.356702	-0.844434	-0.579911
86	CsGy7G017540, Cytokinin riboside 5'-monophosphate phosphoribohydrolase (LOG1)	Senescence related	1.08913	3.02986	2.91339				1.08913		2.9275				-1.35037	-0.944289	-1.42936	-0.898901	-0.4025	0.872951	1.81154	0.789724
87	CsGy4G023750, Cytokinin riboside 5'-monophosphate phosphoribohydrolase (LOG3)	Senescence related	-0.74891						-0.74891				0.565412		1.30819	0.599508	2.47046	2.67861	2.85988	3.14597	0.626986	-0.682162
88	CsGy6G023800, Cytokinin riboside 5'-monophosphate phosphoribohydrolase (LOG3)	Senescence related	0.972934						0.972934		0.866714				-0.854737	-0.56288	-0.675659	-0.681332	-0.582586	-0.316631	2.44215	1.84217
89	CsGy2G020490, Cytokinin riboside 5'-monophosphate phosphoribohydrolase (LOG3)	Senescence related	-1.45612						-1.45612						1.54841	0.766314	0.697636	0.586684	-1.72891	-2.83589	-0.523138	0.300701
90	CsGy3G040870, Cytokinin riboside 5'-monophosphate phosphoribohydrolase (LOG7)	Senescence related	-4.07111						-4.07111						3.54673	6.04222	2.00615	2.02509	1.1843	0.124051	-1.62627	-1.62025
91	CsGy3G032900, Cytokinin riboside 5'-monophosphate phosphoribohydrolase (LOG7)	Senescence related						-0.619294							2.40252	0.816447	4.56158	5.29947	2.44249	5.23548	2.02781	0.531884
92	CsGy6G010350, Cytokinin riboside 5'-monophosphate phosphoribohydrolase (LOG5)	Senescence related												-0.739863	3.14387	4.20791	0.541372	3.29093	0.856169	1.33872	0.0843431	-1.63152
93	CsGy6G007350, ethylene-responsive transcription factor ERF113-like (RAP2.6L)	Senescence related	-1.59781						-1.59781						0.644444	0.628435	3.08543	2.98689	1.0861	0.503099	-0.721168	-0.461546
94	CsGy2G009250, 3-ketoacyl-CoA thiolase (KAT)	Senescence related	-0.630952						-0.630952		-0.617761		-0.461709		0.273067	0.178819	1.1289	1.18078	0.403429	-0.105358	-1.37843	-0.918659
95	CsGy3G010160, protein NRT1/ PTR FAMILY 7.3-like (NPF7.3)	Senescence related		-1.32714									0.75		0.018936	0.793971	0.540462	-0.15371	0.391416	1.62842	-1.8819	-2.71608
96	CsGy3G023670, glycerophosphodiester phosphodiesterase GDPD1 (GDPD1)	Senescence related		-1.32688											0.183641	0.614094	2.45509	1.30594	-3.03954	-3.24715	-1.81522	-1.87908
97	CsGy3G011190, 3-ketoacyl-CoA thiolase (KAT)	Senescence related		-1.06896											-0.581968	-0.0826781	0.00912091	0.0404535	0.415942	-0.395859	-1.05384	-0.375701
98	CsGy6G030220, ABC2 homolog 13 (ATH13)	Senescence related		0.866801	1.17057			0.358591			1.13864	-0.611127			-2.04396	-1.87979	-0.17279	0.253652	0.683456	1.63246	-1.41616	-1.95206
99	CsGy1G022390, Membrane insertase OXA1/ALB3/YidC (ALB3)	Senescence related			0.671301			0.471017							-0.502757	-0.247999	-1.52401	-1.09248	0.127102	0.413159	-0.418618	-0.328088
100	CsGy4G024030, cytokinin dehydrogenase 7 (CKCKX7)	Senescence related						0.920844							-0.422098	-0.662781	-0.952478	0.162026	-1.35234	-1.59517	-1.71335	-1.88232
101	CsGy7G004340, F-box/LRR-repeat MAX2 homolog A (MAX2)	Senescence related					0.734867				-0.736425				-0.402641	0.366816	0.00876836	-0.790575	-0.891818	-1.55813	-2.98059	-2.1569
102	CsGy4G022680, Cysteine proteinase Cathepsin L (RD21)	Senescence related				-0.363388									-0.161585	0.00141581	-0.265443	-0.115005	0.608624	0.195157	-0.830165	-0.398519
103	CsGy6G032670, alkaline ceramidase 3 (ACER3)	Senescence related												0.393598	-0.158726	0.20392	1.28029	0.916442	-0.843902	-0.3684	-0.235482	-0.210094
104	CsGy3G042520, Aspartate aminotransferase (ASP3)	Senescence related						-0.334219			-0.678381				-0.125216	-0.208532	2.50901	2.30565	1.61183	1.39395	-0.603135	-0.760983
105	CsGy5G006140, cytokinin dehydrogenase 6 (CKX6)	Senescence related								1.16324				-0.497371	-0.110349	-0.180857	0.88119	0.650351	0.676915	1.00102	1.45531	0.376987
106	CsGy3G025410, 3-ketoacyl-CoA thiolase 2 (KAT)	Senescence related											0.658902		0.54437	-0.0459491	3.11084	3.46688	1.22673	1.78707	0.687023	-0.406856
107	CsGy6G028790, Homeobox-leucine zipper protein (HAT22)	Senescence related									-0.75027	0.681883	-0.522094		1.05853	0.897405	1.3363	1.16534	1.75505	0.540827	-0.0457187	0.2452
108	CsGy6G001000, auxin-responsive protein SAUR36-like (SAUR59)	Senescence related												-0.39	2.2302	1.58155	0.272898	0.480718	1.62011	1.28372	0.464424	0.342721
*log2(FoldChang) values highlighted in red or blue color, italic and bold fonts indicates significant DEGs in NIL-R vs NIL-S at particular time point
** Genes with boldface types are cross-listed with Table S6.

## Sheet: Table S7
Table S7. Differential expressed genes involving cell death and antioxidative stress and heatmap of log2(fold change) before and after inoculation of DM and AR pathogens*
														DM				AR
			SGRΔ37-2 vs WT_DM			NIL-R vs NIL-S_DM			SGRΔ37-2 vs WT_AR		NIL-R vs NIL-S_AR			NIL-S	NIL-R	NIL-S	NIL-R	NIL-S	NIL-R	NIL-S	NIL-R
#	GeneID (Arabidopsis homolog genes)	Category	0 dpi	3 dpi	5 dpi	0 dpi	3 dpi	5 dpi	3dpi	5 dpi	0 dpi	3 dpi	5 dpi	3 vs 0 dpi	3 vs 0 dpi	5 vs 3 dpi	5 vs 3 dpi	3 vs 0 dpi	3 vs 0 dpi	5 vs 3 dpi	5 vs 3 dpi
1	CsGy3G007100, Cytochrome P450, putative (CYP97A3)	Carotenoid biosynthesis		0.784991										-0.46756	-0.502388	-1.90683	-1.60044	-1.79487	-1.10835	1.36773	0.994746
2	CsGy3G017310, Beta-carotene hydroxylase (BCH1)	Carotenoid biosynthesis	1.02823	1.66881	1.15768					1.46656		0.966198		-1.82912	-2.44455	0.65167	1.28748	1.99493	2.95632	-0.36086	-1.52176
3	CsGy4G007210, Phytoene synthase (PSY1)	Carotenoid biosynthesis		1.8702	1.09183	-0.731		0.737121		1.46483				-1.13213	-0.56434	-1.71538	-0.948906	-0.821804	0.168152	1.29404	1.05745
4	CsGy5G002410, Beta-carotene 3-hydroxylase 1 (BCH1)	Carotenoid biosynthesis			-1.17362				-1.62278					5.05038	0.795016	7.33197	8.94251	11.5653	6.11838	-1.65451	-1.66269
5	CsGy5G013410, Phytoene synthase (PSY1)	Carotenoid biosynthesis	1.05971	1.44526	1.4857							0.838875		-1.46934	-1.16619	-0.0739333	-0.0395908	-0.845076	0.340678	1.58588	0.418582
6	CsGy7G017560, Carotenoid cleavage dioxygenase (CCD1)	Carotenoid biosynthesis		1.97773	1.85414					1.34229				-0.571476	-1.20324	-0.28168	0.468747	0.905355	1.50989	-0.553084	-1.01015
7	CsGy1G002140, HR-induced response protein-like protein 1 (HIR1)	Cell death, PCD	-0.778597					-0.324697				-0.456719		0.985887	0.565742	3.65298	3.3721	1.61608	0.865964	-1.00292	-0.840662
8	CsGy1G010450, Aspartic proteinase (SUD7)	Cell death, PCD			-1.12039			-0.343463						0.204795	0.139929	1.9736	1.62326	-0.194132	-0.767828	-0.811001	-0.393325
9	CsGy1G011660, endonuclease 1 (BFN1)	Cell death, PCD					-1.21659							1.45305	0.457735	3.70979	4.86434	4.66177	3.48153	-1.84947	-1.87534
10	CsGy2G003790, Kunitz-type trypsin inhibitor C5 (KT11)	Cell death, PCD		-2.7383	-2.14581				-3.0134				-0.466433	3.02594	0.607951	8.39921	9.16063	6.58957	5.54743	-2.7854	-2.55519
11	CsGy2G014780, Patatin (PLA2A)	Cell death, PCD											-0.391646	1.3856	1.2258	-0.0205437	-0.0258963	0.259584	0.426635	-0.811774	-1.24779
12	CsGy2G014800, Patatin (PLA2A)	Cell death, PCD								-1.2651	0.669475		-0.706367	1.90831	2.21417	1.79847	1.73754	0.00974878	-0.678116	-2.71131	-3.30087
13	CsGy2G019270, Patatin (PLA2A)	Cell death, PCD		-2.40005	-4.26676				-5.5917					0	3.7888	5.76965	1.86238	6.01522	3.1099	-5.77464	-2.95768
14	CsGy2G019290, Patatin (PLA2A)	Cell death, PCD	0.627464					0.418603						-0.560889	-0.396409	-0.354664	-0.0876191	-0.838854	-0.466178	1.15856	0.824751
15	CsGy2G025950, Autophagy-related protein 8c (ATG8C)	Cell death, PCD	-0.454615		-0.71139									-0.130199	-0.0609955	0.84321	0.729703	0.332595	-0.208836	0.167982	0.222656
16	CsGy3G022180, autophagy-related protein 18f (ATG18F)	Cell death, PCD			-1.24488			-0.351131						0.0522263	0.200771	0.748754	0.240575	0.0826898	-0.356702	-0.844434	-0.579911
17	CsGy6G027290, autophagy-related protein 101 (ATG101)	Cell death, PCD			-0.542804				-0.358732					0.115922	0.154295	0.472219	0.414918	0.606003	0.0212022	-0.387024	-0.28473
18	CsGy7G015160, autophagy-related protein 18g (ATG18G)	Cell death, PCD	-0.564703	-0.499023					-0.382603	-0.423675				0.323588	0.19814	0.322543	0.231936	0.200458	-0.290112	-1.08746	-0.800111
19	CsGy3G005950, cyclic nucleotide-gated ion channel 4 (CNGC4)	Cell death, PCD	-1.44257	-0.572738					-1.19573	-1.05558		-0.832057		0.332637	0.367256	-0.820691	-0.775628	-0.344798	-1.48709	-0.526496	0.360439
20	CsGy3G022770, ABC transporter G family member 29-like (ABCG36)	Cell death, PCD	-1.55703							-0.894093				5.69814	5.37323	2.22142	2.1197	0.677647	0.920551	-0.614321	-2.24299
21	CsGy3G030020, PROMOTION OF CELL SURVIVAL 1) (PCS1)	Cell death, PCD			1.50357			1.23082						-0.645182	-0.0736124	-2.40808	-1.82892	-0.884705	-0.978317	-0.00574617	0.82471
22	CsGy4G002380, Calreticulin-3 (CRE3)	Cell death, PCD					-0.658998					0.652842		1.64231	1.14256	2.01797	2.58803	2.20599	2.57665	1.00747	0.0348508
23	CsGy4G006470, Development and Cell Death domain protein (DCD)	Cell death, PCD	-0.441968					-0.284365						0.72459	0.158549	1.69179	1.66274	0.618934	0.394385	0.109879	-0.163085
24	CsGy4G009690, receptor-like protein kinase FERONIA (FER)	Cell death, PCD		0.934286			-2.18102					0.954823		5.56702	0.559971	2.24346	4.36796	5.30769	5.64465	0.946114	-1.37308
25	CsGy6G011460, BOI-related E3 ubiquitin-protein ligase 3 (BRG2)	Cell death, PCD							-0.877569					0.800577	0.316801	-0.344682	0.301974	1.86038	1.29173	0.965747	0.922771
26	CsGy6G019750, Protein disulfide-isomerase (PDI5)	Cell death, PCD										0.625551		0.774101	0.278891	1.61613	1.78276	1.25157	1.93598	-0.298395	-1.23296
27	CsGy6G030780, ATP-dependent zinc metalloprotease (BCS1)	Cell death, PCD							0.593446			0.890186		3.76474	3.39159	3.47232	3.61318	3.0414	4.52314	2.24203	0.373948
28	CsGy6G030790, ATP-dependent zinc metalloprotease FtsH 2 (BCS1)	Cell death, PCD					-1.17478							6.03035	6.2778	2.73508	3.80151	3.97403	3.59516	0.838109	0.00719307
29	CsGy6G032920, aspartic proteinase-like isoform X1 (SUD7)	Cell death, PCD											0.371569	-0.291988	-0.0654713	0.981414	0.812082	-0.89872	-0.762383	0.695258	0.620394
30	CsGy6G035170, MACPF domain-containing protein ( CAD1)	Cell death, PCD						-0.425158						-0.0561829	-0.146465	1.49511	1.06765	-0.22161	0.11049	-0.9466	-0.928301
31	CsGy6G036400, FATTY ACID HYDROXYLASE 1 family protein (FAH1)	Cell death, PCD	1.29662											-0.960375	-0.380924	-1.73518	-1.71025	-0.747085	-0.484285	0.760751	1.05897
32	CsGy6G018080, Catalase (CAT2)	Detoxification, CAT	-0.779712	-0.569095		-0.405546			-0.711178	-0.613446				0.735143	1.41114	0.32262	0.024643	-0.0767683	-0.573405	-1.92415	-1.2088
33	CsGy1G005300, Glutathione s-transferase ( GSTU9)	Detoxification, GST	-1.18126				-0.843597					0.408286		3.37843	2.01013	3.59853	4.1817	3.77193	3.72021	-0.156615	-1.30432
34	CsGy1G032940, GST domain-containing protein (GST)	Detoxification, GST										0.479651		2.05744	1.72315	1.03383	1.07623	1.44272	1.69777	0.0195169	-1.00433
35	CsGy3G009940, glutathione S-transferase (GSTU8)	Detoxification, GST		0.898175	0.744283		-0.640651							1.53799	0.0655833	0.733158	1.2127	2.26031	2.38562	1.55899	0.800624
36	CsGy3G011370, Glutathione S-transferase (GST25)	Detoxification, GST			-0.928024			-0.401987						0.774348	0.298738	4.21357	4.4098	3.2732	3.58193	0.888203	-0.463581
37	CsGy3G011410, glutathione S-transferase (GST25)	Detoxification, GST						-0.339919				0.770464		3.3222	3.33389	3.56879	3.05836	0.715973	1.92081	1.11417	0.206225
38	CsGy3G020480, glutathione S-transferase (DHAR3)	Detoxification, GST	0.570929	0.768752	0.723921						-0.692918			-0.796276	-0.485645	-1.89055	-1.18208	-1.02599	-0.110999	-0.932411	-1.21873
39	CsGy4G007400, Glutathione S-transferase (GSTU25)	Detoxification, GST						-0.277429					-0.238333	-0.301157	-0.356046	2.2049	2.10382	1.36638	1.31553	-0.66427	-1.35406
40	CsGy4G007420, Glutathione S-transferase (GSTU25)	Detoxification, GST	-1.74669					-0.394339						2.11654	1.29305	5.29105	5.38545	5.14566	4.81929	-0.545625	-1.48708
41	CsGy4G014680, glutathione S-transferase U8-like (GSTU8)	Detoxification, GST			-1.66158				-0.81606					-0.535592	-0.57605	1.2837	1.53262	2.09737	1.00741	-1.0772	-1.05347
42	CsGy4G014710, glutathione S-transferase (GSTU8)	Detoxification, GST	-1.61358		-1.25122		-1.09184	-0.346703				0.821947	-0.335849	0.612125	0.273343	3.72529	4.46039	2.85565	3.61638	0.147172	-1.55952
43	CsGy4G014770, UDP-glucosyltransferase (GSTU8)	Detoxification, GST			-1.48867			-0.39333				0.775008		1.3213	-0.618631	6.45199	6.76495	7.39536	9.37466	-1.20183	-2.99954
44	CsGy4G014780, glutathione S-transferase (GSTU8)	Detoxification, GST	-3.72143	1.21712	-1.28725			-0.393868				0.490616		0.653211	-0.953634	7.26464	6.77224	9.31864	11.2995	-2.19225	-3.44778
45	CsGy4G014790, glutathione S-transferase (GSTU8)	Detoxification, GST			-1.56033							0.661336		0.443623	-3.74213	3.84476	6.40121	4.78806	5.28056	-2.03893	-3.27045
46	CsGy5G006630, glutathione S-transferase-like (DHAR2)	Detoxification, GST			0.97599									-0.620863	-0.651559	-0.612303	-0.344951	-0.955188	-0.664518	-0.111661	-0.394278
47	CsGy7G009510, GDP-L-galactose phosphorylase 1 (GSTF8)	Detoxification, GST		0.653713	0.803175			0.307326		0.434937				-0.650017	-0.676178	-0.103883	0.343691	0.776669	0.847368	0.170711	-0.171282
48	CsGy7G015700, Glutathione S-transferase (GST)	Detoxification, GST					-0.930575			0.850008		0.842414		1.60337	0.58251	3.00943	3.79404	4.35387	4.75633	0.643257	-0.700302
49	CsGy1G001020, Protein DETOXIFICATION (DTX16)	Detoxification, MATE						0.909556		2.70914				0.599947	1.1632	-2.56188	-2.09732	-1.49896	-1.33884	-0.0240412	0.659237
50	CsGy1G007620, Protein DETOXIFICATION (DTX35)	Detoxification, MATE								1.62877	-1.39524			-1.14117	-1.46848	-2.3831	-2.45063	-2.62188	-0.351969	-0.621774	-0.890252
51	CsGy1G011340, Protein DETOXIFICATION (AT5G51070)	Detoxification, MATE						1.03908						-1.71085	-0.764633	-2.03665	-1.51173	-1.0649	-0.631711	-1.01385	-0.572707
52	CsGy2G005860, Protein DETOXIFICATION (DTX16)	Detoxification, MATE			0.810772			0.625356						-0.327808	0.194629	-1.11882	-0.734072	-0.100988	-0.249454	0.691536	0.908691
53	CsGy4G008720, Protein DETOXIFICATION (AT4G11650)	Detoxification, MATE					-0.808448							0.193478	-0.941475	2.52051	3.19285	3.49055	3.69941	-0.959478	-1.78161
54	CsGy4G015490, Protein DETOXIFICATION (AT4G24280)	Detoxification, MATE			0.838457			0.502283		0.549441				-0.0568343	0.0485959	-1.0259	-0.44857	0.148992	0.533528	-1.25804	-1.28908
55	CsGy5G025170, Protein DETOXIFICATION (AT4G04640)	Detoxification, MATE				0.696293		-0.339482						0.47219	-0.397715	1.57893	1.53735	0.786439	0.520147	-0.103635	-0.258642
56	CsGy6G016940, Protein DETOXIFICATION (AT4G13250)	Detoxification, MATE						1.7302						-0.115125	0.80449	-1.20555	0.718158	-0.470674	-0.457856	0.699118	0.884918
57	CsGy6G029430, Protein DETOXIFICATION (AT4G11650)	Detoxification, MATE					-1.27629							-0.523118	-2.12207	-0.418882	-0.237209	-1.58631	0.371194	4.49554	2.05317
58	CsGy7G003370, Protein DETOXIFICATION (AT5G46050)	Detoxification, MATE			4.45918			1.04325		3.96748	-1.10648			-2.06741	-2.14518	-3.42636	-2.14925	-0.498795	0.80854	1.47738	1.23496
59	CsGy7G003390, Protein DETOXIFICATION (AT2G41680)	Detoxification, MATE		1.43423	0.814085			0.990467		1.50611				-0.584757	-0.198991	-2.27552	-1.5558	-0.568425	0.0631146	-0.38769	-0.316846
60	CsGy7G011400, Protein DETOXIFICATION (AT1G32450)	Detoxification, MATE		-1.07717	-0.979449		1.04658			-0.808736				-0.148207	1.10827	1.06392	0.136023	0.064751	-0.895187	-2.58587	-1.89848
61	CsGy1G026400, Superoxide dismutase [Cu-Zn] (SOD1)	Detoxification, SOD							0.314175					0.366637	0.206847	1.36308	1.50203	0.963608	0.654988	-0.390951	-0.562029
62	CsGy3G003320, Superoxide dismutase 1 (SOD1)	Detoxification, SOD			0.713322				0.463982					-0.0501093	-0.387311	0.0891272	0.0236277	0.388159	0.251898	-0.618272	-0.470221
63	CsGy6G012030, Superoxide dismutase [Cu-Zn] (SOD1)	Detoxification, SOD	0.545576	1.5806	1.14145	-0.458892		1.015			-0.702821			-1.39698	-0.679868	-2.80241	-2.04876	-1.81297	-0.650015	-1.60819	-1.63215
64	CsGy1G005480, thioredoxin-like 1-2, chloroplastic (ACHT4)	Detoxification, TRX		-0.708772							0.466719		-0.402296	0.719706	1.35598	0.284779	-0.404391	-0.897969	-1.64382	-2.6039	-2.32507
65	CsGy1G030910, thioredoxin F-type, chloroplastic-like (TRXF2)	Detoxification, TRX		1.00473										-0.59981	-0.696959	-0.521026	-0.267962	0.60143	0.988527	-1.03298	-1.31957
66	CsGy2G016820, Thioredoxin domain-containing protein (CDSP32)	Detoxification, TRX		1.28039	1.41021					1.2311				-0.383273	-0.494282	-1.39256	-1.12636	0.28313	0.743268	-0.184272	0.00812892
67	CsGy3G006250, Thioredoxin M4 (TRXM4)	Detoxification, TRX		0.654878	0.797135			0.538636						-0.26265	-0.0256337	-1.55353	-1.15908	-0.311477	-0.0501393	-1.90842	-1.6711
68	CsGy3G008090, thioredoxin-like 2, chloroplastic (ACHT2)	Detoxification, TRX						0.489991						-0.394206	-0.427108	-0.8924	-0.266845	0.524833	0.770737	0.00722395	-0.0371701
69	CsGy3G024860, Thioredoxin-like protein MRL7 (MRL7)	Detoxification, TRX				0.838896								0.865597	0.0118037	-0.601578	-0.561745	-0.187976	-0.370828	1.02265	1.29354
70	CsGy4G010360, Thioredoxin reductase (NTRC)	Detoxification, TRX									-0.586765			-0.781312	-0.706096	-0.871969	-0.691193	0.111688	0.871805	-0.891924	-0.809601
71	CsGy4G013620, thioredoxin-like protein AAED1	Detoxification, TRX		1.44214	0.767217			0.522069		0.864558				-0.650799	-1.13808	-0.280648	0.509729	0.832939	1.61569	0.0586494	-0.362411
72	CsGy5G022790, Thioredoxin (TRX2)	Detoxification, TRX		2.50951										-0.330908	-0.355929	-1.03121	-0.352308	-0.554241	-0.283323	1.47731	0.675001
73	CsGy6G002480, thioredoxin-like protein slr0233 (TRX)	Detoxification, TRX			0.382351									-0.243826	-0.271353	-0.571343	-0.364942	0.0729767	0.312822	-0.539748	-0.604628
74	CsGy6G017640, thioredoxin-like (ATHM2)	Detoxification, TRX	0.534744	1.53372	1.41166			0.721676		1.21398				-0.550505	-0.233316	-2.18464	-1.54764	-0.712047	-0.0198117	-1.024	-0.932536
75	CsGy4G018140, UDP-glycosyltransferase 76E2-like (UGT76E2)	Detoxification, UGT	-9.25878	-8.37555	-9.66316				-9.59743	-8.92404				-0.996739	0.13097	1.31825	1.60885	-0.531445	-0.579438	-0.490886	-0.401674
76	CsGy1G007720, aldehyde dehydrogenase isoform X1 (P5CDH)	Oxidative stress	-1.1625	-0.797541	-0.907697				-0.728798	-0.762911		-0.585632		0.276585	0.425202	0.738364	0.533189	-0.00871454	-0.87324	-2.67699	-2.08532
77	CsGy1G008360, Poly [ADP-ribose] polymerase (SRO5)	Oxidative stress			-1.93199			-0.528052						-0.0776596	0.506063	2.43263	1.86799	0.744297	1.58307	1.17457	0.433188
78	CsGy1G026880, Oxidative stress 3, putative isoform 2 (OXS3)	Oxidative stress					1.4082			-1.97832	0.710136	-0.888372		0.178979	1.78309	-2.44786	-2.6009	-2.84622	-4.45257	-4.86675	-1.78927
79	CsGy2G025200, Peroxidase (PER51)	Peroxidases (PER, PRX)								-1.17783			-0.63406	5.91064	5.05462	7.41558	7.79413	4.36164	4.64285	1.40662	0.191166
80	CsGy3G030820, Peroxidase (PRX21)	Peroxidases (PER, PRX)	-2.04702	-1.18105	-0.836304				-2.09165	-1.43797	0.964421		-1.10657	4.12984	4.80786	0.303642	-0.10775	2.80717	0.733111	-4.13402	-3.05893
81	CsGy4G012800, Peroxidase (PER2)	Peroxidases (PER, PRX)	-3.0706						-0.870105		1.26772			6.77016	6.14904	2.7436	2.8585	5.25628	4.34044	-0.74852	-1.84384
82	CsGy4G012810, Peroxidase (PER2)	Peroxidases (PER, PRX)	-1.46363		-0.689445			-0.354173	-1.79908				-0.295773	3.06765	3.05144	4.33085	3.98452	4.38343	3.89707	-1.29423	-2.16756
83	CsGy4G012820, Peroxidase (PER2)	Peroxidases (PER, PRX)	-2.58371	-1.22478	-1.04433							0.630821	-0.595146	4.42841	2.29458	3.56838	3.71495	3.43078	3.89814	-1.82472	-3.0055
84	CsGy4G012830, Peroxidase (PER2)	Peroxidases (PER, PRX)	-3.98392	-0.890385	-1.26923					-1.23807	1.20512			5.83896	5.44407	0.456023	-0.128063	3.36146	2.12892	-2.67398	-2.52935
85	CsGy4G012840, Peroxidase (PER54)	Peroxidases (PER, PRX)											-0.298656	2.18863	2.48331	0.894728	0.248111	0.505685	0.284221	-1.95635	-1.75855
86	CsGy4G012850, Peroxidase (PER2)	Peroxidases (PER, PRX)										0.941641		5.77476	6.73974	4.78168	4.88558	5.47294	5.7414	-1.27001	-2.74001
87	CsGy4G012860, Peroxidase (PER54)	Peroxidases (PER, PRX)		-2.79697	-3.43814									2.85531	0	4.64326	7.33823	8.33695	9.13167	-2.05732	-3.02764
88	CsGy5G005040, Peroxidase (PER54)	Peroxidases (PER, PRX)					-0.504684	-0.360319				0.57451		5.29455	5.07581	5.84101	5.9777	5.25024	5.20342	-0.928863	-2.07492
89	CsGy6G005270, Peroxidase (PER24)	Peroxidases (PER, PRX)		-3.25078	-5.25687								-0.896543	6.6097	7.06384	2.32762	2.13066	5.51884	2.96187	-3.75228	-1.59885
90	CsGy6G015270, Peroxidase (PRX52)	Peroxidases (PER, PRX)			-2.2196				-1.23092	-1.02751	6.17114			12.2563	10.2038	2.18087	2.48967	10.2567	4.47065	-1.73589	-3.22287
91	CsGy6G015280, Peroxidase (PRX52)	Peroxidases (PER, PRX)						-0.498428	-1.18084	-0.668159				5.27062	11.4045	4.40928	4.01124	7.34305	6.14518	-1.87126	-3.46566
92	CsGy6G027390, Peroxidase (AT1G78780)	Peroxidases (PER, PRX)		-1.17729	-1.76168				0.887697					-2.20561	-3.32105	6.84325	6.70716	7.19838	3.54358	-2.34414	-2.84982
93	CsGy6G028220, Peroxidase (PER73)	Peroxidases (PER, PRX)	-2.24004								0.816823			5.0399	5.39728	2.93629	2.69016	4.00848	3.32548	-1.95266	-2.81431
94	CsGy7G004350, Peroxidase (PRX52)	Peroxidases (PER, PRX)		-1.00901	-1.66766				-1.43236	-1.61353				6.13963	6.69644	4.37706	3.59052	3.17048	1.79353	-3.75173	-2.61242
95	CsGy7G005040, Peroxidase (PRX62)	Peroxidases (PER, PRX)					-0.634025							7.86899	5.25024	3.04891	3.37692	1.6073	2.00822	-0.542185	-1.91562
96	CsGy5G018300, Respiratory burst oxidase E (RBOHE)	ROS prodcution					-3.09232							1.41843	-0.653828	-3.59954	1.22875	-2.61746	-0.710035	1.82595	2.65703
*log2(FoldChang) values highlighted in red or blue color, italic and bold fonts indicates significant DEGs in NIL-R vs NIL-S at particular time point

## Sheet: Table S8
Table S8. Differential expressed genes in phytohormone and defense pathways and heatmap of log2(fold change) before and after inoculation of DM and AR pathogens*
														DM				AR
			SGRΔ37-2 vs WT_DM			NIL-R vs NIL-S_DM			SGRΔ37-2 vs WT_AR		NIL-R vs NIL-S_AR			NIL-S	NIL-R	NIL-S	NIL-R	NIL-S	NIL-R	NIL-S	NIL-R
#	GeneID (Arabidopsis homolog genes)**	Category	0 dpi	3 dpi	5 dpi	0 dpi	3 dpi	5 dpi	3dpi	5 dpi	0 dpi	3 dpi	5 dpi	3 vs 0 dpi	3 vs 0 dpi	5 vs 3 dpi	5 vs 3 dpi	3 vs 0 dpi	3 vs 0 dpi	5 vs 3 dpi	5 vs 3 dpi
1	CsGy6G023870, Phenylalanine ammonia-lyase (PAL1)	Defense response, PAL, SA biosynthesis		1.07378		1.31943			1.0746					2.62111	1.98547	3.12469	3.35291	0.796098	2.05	-0.41	-2.34
2	CsGy6G023890, Phenylalanine ammonia-lyase (PAL1)	Defense response, PAL, SA biosynthesis					-0.746447					0.807404		-1.97121	-1.52283	0.671142	0.10905	0.266055	-3.75667	-6.27	0.07
3	CsGy6G023900, Phenylalanine ammonia-lyase (PAL1)	Defense response, PAL, SA biosynthesis							0.825466			0.779535		-0.743119	-2.31632	0.561512	1.33843	-0.314909	0.231127	1.11792	0.952608
4	CsGy6G023880, Phenylalanine ammonia-lyase (PAL1)	Defense response, PAL, SA biosynthesis								-0.913493				3.12017	2.46339	4.07966	4.53329	1.75062	2.75563	1.86031	1.06203
5	CsGy4G002300, Phenylalanine ammonia-lyase (PAL2)	Defense response, PAL, SA biosynthesis					-0.829598		0.771337			0.904074		5.09757	3.45035	2.92531	3.59142	0.835087	2.03732	0.877946	0.160115
6	CsGy1G027630, Phenylalanine ammonia-lyase (PAL2)	Defense response, PAL, SA biosynthesis										0.664725		1.01346	0.505569	3.29557	3.28332	1.91706	2.76784	0.563977	-0.198195
7	CsGy4G002310, Phenylalanine ammonia-lyase (PAL2)	Defense response, PAL, SA biosynthesis							0.895295					4.13706	5.00705	2.55554	2.83356	-0.767921	0.356322	-0.49	-2.56
8	CsGy6G011750, phenylalanine ammonia-lyase-like (PAL2)	Defense response, PAL, SA biosynthesis	2.14749			0.606706	-0.994522							-3.14138	-4.62897	-3.98721	-2.02274	-2.31177	-1.18496	3.8508	2.71822
9	CsGy5G017280, CASP-like protein (AT1G08860)	Defense response, stress, negative regulator					-0.851519	-0.375114						11.7277	10.6791	3.85089	4.31896	2.54438	2.29513	-0.713544	-1.88462
10	CsGy3G014060, CASP-like protein (AT1G19640)	Defense response, stress, negative regulator		-3.6675	-3.94368				-2.6529					-0.530306	0.637364	5.64924	4.88803	4.44721	2.7749	-4.84168	-2.95603
11	CsGy5G017260, CASP-like protein (AT1G79110)	Defense response, stress, negative regulator			-0.790883		-0.688636	-0.460536						6.99116	6.51619	3.74345	3.96342	6.12387	4.82613	-0.142819	-0.848552
12	CsGy5G017250, CASP-like protein (AT5G42750)	Defense response, stress, negative regulator						-0.614917						2.84016	5.01096	9.6373	6.64544	2.84484	4.37989	-0.118377	-1.95796
13	CsGy6G031690, Protein-serine/threonine phosphatase (PP2C64)	Defense response, stress, negative regulator		-1.48318	-1.31699									0.170903	-0.879702	0.409715	0.534683	0.0205252	-0.71902	-0.528168	-0.35631
14	CsGy2G023170, Transcription factor HY5 (HY5)	Defense response, stress, negative regulator		0.826901			-0.604189			1.36411			-0.290484	0.198506	-0.513922	-1.34884	-0.631549	-0.115192	-0.00290879	3.31342	2.88354
15	CsGy3G041560, transcription factor HY5 (HY5)	Defense response, stress, negative regulator		1.30643									-0.305469	0.0495907	-0.969867	0.470565	0.80054	1.03891	1.6118	2.41265	1.98843
16	CsGy6G032670, alkaline ceramidase 3 (CES1)	Defense responses											0.393598	-0.158726	0.20392	1.28029	0.916442	-0.843902	-0.3684	-0.235482	-0.210094
17	CsGy2G004750, Calreticulin (CRT1)	Defense responses										0.602201		1.14231	0.954828	1.21439	1.3486	0.810456	1.33976	0.653363	-0.170173
18	CsGy7G016460, Chaperone protein dnaJ, putative (ATERDJ3B)	Defense responses										0.673142		1.04523	0.463723	1.77262	2.12158	1.94295	2.50705	0.577562	-0.586683
19	CsGy1G025590, Chaperone protein HtpG (HSP81-3)	Defense responses			0.607252	0.545261								0.820257	0.060983	0.911808	1.04474	1.33248	1.93919	0.527624	0.0334481
20	CsGy1G025610, Chaperone protein HtpG (HSP81-3)	Defense responses			0.776491	0.482885								0.533642	-0.0381358	0.550877	0.540509	0.851052	1.52105	1.06589	0.497195
21	CsGy2G002040, disease resistance protein RGA3 (RPP13L4)	Defense responses						3.7132						-0.903498	0.280058	-4.3475	-1.07338	-0.823516	0.428197	-0.597684	-2.24665
22	CsGy4G012000, ENHANCED DOWNY MILDEW 2-like (EDM2)	Defense responses					0.605026							0.386659	0.909051	-0.0434356	-0.500872	0.127185	-0.0511273	-1.06452	-0.983211
23	CsGy2G024840, LL-diaminopimelate aminotransferase (AGD2)	Defense responses		0.96942			-1.00002					0.962725		1.38181	0.804118	3.9909	4.76419	3.65648	4.09345	0.221563	-1.47226
24	CsGy3G012740, lysM domain receptor-like kinase 4 (LYK4)	Defense responses					-0.616859		0.417358			0.514098		1.72776	1.0491	1.31128	1.88724	2.25961	2.6958	1.05515	0.255007
25	CsGy5G026620, Patatin (PLP6)	Defense responses						0.877458						-0.94823	-0.414058	-2.78805	-2.04822	-1.57522	-1.70711	0.224057	0.704202
26	CsGy2G015600, pectinesterase inhibitor 51 (PME51)	Defense responses					0.539942							-0.150356	1.24146	-2.36	-2.04741	-0.908665	-0.993123	-0.287663	-0.0324638
27	CsGy7G015200, resistance to phytophthora 1 (RPH1)	Defense responses						0.466404		0.707525				-0.312404	-0.424605	-1.87162	-1.19802	-0.0988163	0.254344	0.0852963	-0.0809056
28	CsGy4G024710, Stromal cell-derived factor 2-like protein (SDF2)	Defense responses										0.449423		1.22855	0.825882	1.62969	1.96424	1.75388	2.13766	0.177552	-0.534886
29	CsGy2G005570, UDP-glucuronate 5-epimerase (GAE1)	Defense responses			0.636942								0.209986	0.202832	0.293166	-0.318558	-0.572516	-1.30372	-1.03256	1.27522	1.44458
30	CsGy7G003930, UDP-glucuronosyltransferase (WIP1)	Defense responses					0.511313		-0.628045			-0.4694		1.45392	2.07979	-1.21498	-1.42536	-0.0189456	-0.89523	-0.0302029	0.660059
31	CsGy2G020320, B-box zinc finger protein 20-like (BBX21)	Defense responses, abiotic stresses						1.19675						-0.180349	0.495743	-1.84896	-0.951427	-2.25704	-1.95487	0.438394	0.919328
32	CsGy6G006410, B-box zinc finger protein 24-like (BBX24)	Defense responses, abiotic stresses		0.921084	0.713423									-0.806713	-0.791663	-0.263831	0.123371	-0.0521459	0.0631715	-0.996331	-1.15669
33	CsGy7G007160, cold regulated protein 27 (COR27)	Defense responses, abiotic stresses		-1.50731								-1.00183		1.84846	1.84635	-3.01205	-3.05735	-3.31805	-4.54661	3.29562	4.48675
34	CsGy3G008350, common plant regulatory factor 1 isoform X1 (GBF3)	Defense responses, abiotic stresses			-0.824633	1.09763								0.446318	-0.991085	0.229025	0.537753	-0.677871	-0.965907	2.20309	2.11582
35	CsGy6G016740, DEHYDRATION-INDUCED 19 homolog 4	Defense responses, abiotic stresses			-0.535431							-0.551804		0.210421	0.607564	1.46933	0.872333	0.246836	-0.799194	-1.30046	-0.766936
36	CsGy6G033860, F-box protein At4g05010-like (FBS3)	Defense responses, abiotic stresses		-0.788845					0.620412				0.375792	1.03854	0.325643	2.4649	2.457	-2.33491	-1.46011	0.487687	-0.919686
37	CsGy1G015560, Inositol-1-monophosphatase (IMPL1)	Defense responses, abiotic stresses		0.967838	0.749847			0.481765						-0.696369	-0.338095	-1.69662	-1.27223	-0.462643	0.13135	-0.0692149	-0.609619
38	CsGy1G025800, protein SRC2-like (SRC2)	Defense responses, abiotic stresses					-1.01364	-0.455555						6.54024	4.61704	2.67248	3.22292	1.2717	1.29162	2.10433	1.16275
39	CsGy2G004340, protein SRC2-like (SRC2)	Defense responses, abiotic stresses											0.209833	0.217673	-0.163315	2.21938	2.34862	-0.364579	-0.103801	0.73543	0.610217
40	CsGy3G034000, Seed maturation protein (LEA4-5)	Defense responses, abiotic stresses	2.86745											-2.3343	1.76086	3.16152	0.396466	0.923792	-0.243771	1.73936	1.07353
41	CsGy3G031140, transcription factor RAX2 (MYB68)	Defense responses, abiotic stresses			-1.51171		0.793789		-0.898614		0.827428		-0.258341	1.42537	1.95181	2.6068	1.62306	0.884328	-0.174613	-0.179337	-0.207342
42	CsGy3G002670, 23.6 kDa heat shock protein, mitochondrial (HSP)	Defense responses, abiotic stresses, HSP					-1.23255	0.527415						0.846991	-0.567534	1.12144	2.87227	2.19438	2.94634	0.0361642	-0.833559
43	CsGy4G020410, heat shock 70 kDa protein 17 (HSP70)	Defense responses, abiotic stresses, HSP										0.819598		1.4171	0.879052	1.88467	2.01672	1.79438	2.94873	0.0259368	-1.23521
44	CsGy4G014010, Heat shock protein 70 (HSP70)	Defense responses, abiotic stresses, HSP			0.69954	0.500668						0.524808		0.795445	0.0729826	1.05658	1.34264	2.46756	3.41573	0.546887	-0.15413
45	CsGy5G017160, Heat shock protein 70 (HSP70)	Defense responses, abiotic stresses, HSP			0.434715	0.833338								1.20831	0.0660066	1.11112	1.3764	2.69985	3.15112	0.797331	0.268022
46	CsGy6G034120, heat stress transcription factor B-2a-like (A1D)	Defense responses, abiotic stresses, HSP						-0.504312		1.03145				8.25594	6.98353	3.57549	4.13928	1.08012	2.29131	2.75339	-0.419467
47	CsGy3G016870, heat stress transcription factor B-2b-like (HSFB2A)	Defense responses, abiotic stresses, HSP	-0.591361						0.504908					0.79717	0.957319	1.13556	1.28161	-1.13564	-0.891103	0.702014	0.349969
48	CsGy2G006980, protein BONZAI 3 (BON3)	Defense responses, negative regulator					-0.554322					0.841268		1.10043	1.02258	3.97446	4.26552	1.57775	2.51229	1.01152	-0.38929
49	CsGy4G008210, 3'(2'),5'-bisphosphate nucleotidase (SAL1)	Defense responses, negative regulator					-4.70934							1.83153	-3.50179	-5.84092	-0.0306708	2.12304	-1.07104	1.48752	4.0825
50	CsGy1G006850, Poly(A) polymerase (PAPS1)	Defense responses, negative regulator	-0.61089							-0.380583				0.26699	0.0119213	0.387814	0.247577	-0.0729631	-0.265579	-0.447151	-0.339802
51	CsGy4G011010, RING-type E3 ubiquitin transferase (PUB22)	Defense responses, negative regulator		-2.02719	-2.60468				-1.95157				-0.568841	-0.63993	5.54813	6.81092	6.78696	1.79813	1.34833	-2.65444	-2.37611
52	CsGy1G030640, RING-type E3 ubiquitin transferase (PUB23)	Defense responses, negative regulator			-1.22216									3.71425	3.43203	3.01275	3.54099	1.71485	2.90173	1.19922	-0.667161
53	CsGy3G010110, RING-type E3 ubiquitin transferase (PUB23)	Defense responses, negative regulator					-0.895771	-0.367866		-0.724625				2.55497	2.93024	3.0351	3.5553	1.58831	1.71656	1.69465	1.23379
54	CsGy3G033130, RING-type E3 ubiquitin transferase (PUB23)	Defense responses, negative regulator	-5.47657	-0.943124	0.756224				0.527676	-1.06306				5.84355	3.91665	2.84056	3.7878	-0.455986	0.569049	1.05091	-0.533064
55	CsGy5G021000, Caffeoyl-CoA O-methyltransferase (CCoAOMT)	Defense, flavonoid/lignin biosynthesis			-0.91439					-0.689712				0.417888	-0.0317106	1.22661	1.11552	0.614698	0.229227	0.708757	0.611327
56	CsGy3G024650, chalcone synthase 2 (CHS)	Defense, flavonoid/lignin biosynthesis						6.10303						-3.49642	-4.89363	-11.9953	-4.78122	-7.23611	-5.26255	11.8832	11.8978
57	CsGy5G016860, Chalcone-flavonone isomerase family protein (CHI)	Defense, flavonoid/lignin biosynthesis	1.23965							5.93511				-1.53685	-1.46465	-3.59847	-2.73771	-1.89665	-3.151	3.17181	5.04337
58	CsGy5G008780, Chalcone-flavonone isomerase family protein (CHIL)	Defense, flavonoid/lignin biosynthesis	1.70212			0.465332								-2.68657	-3.48338	-3.74554	-2.77781	-1.68322	-1.29559	3.51349	2.92807
59	CsGy4G011350, chitin synthase 2C putative (DUF1218) (MWL2)	Defense, flavonoid/lignin biosynthesis		-0.764273	-1.08906					-0.571137	0.719752			1.57766	2.47097	4.00294	3.04598	0.73851	-0.302616	-2.07344	-1.78024
60	CsGy6G030140, Cytochrome P450 (CYP84A1)	Defense, flavonoid/lignin biosynthesis		-0.944667	-1.4819		-2.16888		-1.13609					-0.338237	-1.7511	3.16736	5.28531	3.30487	1.88013	-2.67136	-1.1817
61	CsGy3G026290, cytochrome P450 71A1-like (CYP75B1)	Defense, flavonoid/lignin biosynthesis						-0.255888				0.663037		4.34872	2.95232	4.20157	4.97582	5.59162	5.58305	0.242508	-0.810038
62	CsGy2G006820, cytochrome P450 CYP73A100-like (C4H)	Defense, flavonoid/lignin biosynthesis			-1.27301			-0.601048						1.95218	3.92867	3.13514	3.44692	2.99049	4.49139	1.05743	-1.56328
63	CsGy3G009470, cytochrome P450 CYP73A100-like (C4H)	Defense, flavonoid/lignin biosynthesis	-1.26572											1.06942	0.63715	2.94212	3.17258	1.29334	0.921489	0.230481	-0.12845
64	CsGy6G030080, Cytochrome P450 family 71 protein (CYP84A1)	Defense, flavonoid/lignin biosynthesis		-1.21375	-1.39641				-1.01447					0.683929	-0.0206611	3.94117	3.7103	3.31423	2.27654	-2.26314	-2.05833
65	CsGy6G010830, trans-cinnamate 4-monooxygenase (C4H)	Defense, flavonoid/lignin biosynthesis								-0.929433				0.689291	0.582254	3.70395	3.63371	0.773922	0.159398	-2.15326	-2.46748
66	CsGy1G016210, trans-cinnamate 4-monooxygenase-like (C4H)	Defense, flavonoid/lignin biosynthesis		-2.23779	-2.59887				-1.36375	-1.25883			-0.681409	0.186802	0.23672	0.578745	-0.0803992	-1.42997	-2.96131	3.02178	4.11496
67	CsGy3G008210, vestitone reductase-like (DFR)	Defense, flavonoid/lignin biosynthesis		-0.781426			-0.579965							-0.972224	-1.36213	-0.725567	-0.0407688	0.914312	1.21765	0.782693	0.785943
68	CsGy3G008220, vestitone reductase-like (DFR)	Defense, flavonoid/lignin biosynthesis					3.48107							3.36873	5.25351	7.22367	3.43173	3.50889	3.88736	-2.12882	-4.31462
69	CsGy4G025590, cinnamoyl coa reductase (CCR)	Defense, flavonoid/lignin biosynthesis, lignin specific				0.632094			-0.642956					0.667509	-0.101513	0.735116	0.830016	1.0635	0.527205	-0.676896	-0.626231
70	CsGy3G018020, cinnamyl alcohol dehydrogenase 1-like (CAD1)	Defense, flavonoid/lignin biosynthesis, lignin specific						-0.29147						3.65386	3.34988	1.5407	2.11574	3.97582	4.75947	2.51099	0.79659
71	CsGy7G006750, cinnamyl alcohol dehydrogenase 1-like (CAD1)	Defense, flavonoid/lignin biosynthesis, lignin specific		2.27444			-0.752571					0.897079		0.22293	0.167112	3.07639	3.18478	0.69426	0.423426	-0.0273399	-0.5173
72	CsGy1G012770, Laccase (LAC17)	Defense, flavonoid/lignin biosynthesis, lignin specific					0.937507	1.73038						-0.977514	-0.204961	-2.8333	-2.0519	-2.56054	-0.995299	0.607627	-0.0360805
73	CsGy4G012710, Dirigent protein (DIR)	Defense, PR Protein					-0.562231	-0.346522	0.573041			1.13356		7.18109	7.26312	2.56306	2.76861	3.59578	3.89484	1.44876	-0.889191
74	CsGy4G012720, Dirigent protein (DIR)	Defense, PR Protein								1.08619		1.34098		0.0227195	0.518345	1.25196	0.980107	-0.596832	1.19076	0.640778	-0.416875
75	CsGy2G013200, Dirigent protein (DIR4)	Defense, PR Protein		0.768228	1.33698									0.418658	-0.150661	0.200025	0.897132	1.24883	2.2131	0.334731	-0.472233
76	CsGy7G012000, pathogen-related protein-like (LiPRP1)	Defense, PR Protein					-0.604534					0.554056		1.44374	0.414147	3.43865	3.83487	5.15767	5.08034	0.0343155	-1.06663
77	CsGy6G017520, pathogen-related protein-like isoform X2 (LiPRP1)	Defense, PR Protein										0.85785		5.11087	4.50478	4.05635	4.7492	6.15545	6.16824	1.03442	-0.702694
78	CsGy4G001720, ribonuclease 3-like protein 1 isoform X1 (DCL-4)	Defense, PR Protein						0.824983						0.0715266	-0.490179	-0.878515	0.550951	0.182851	0.111803	0.410375	0.344289
79	CsGy4G010900, ribonuclease 3-like protein 2 (DCL-4)	Defense, PR Protein								0.775247				-0.0878455	-0.426027	-0.285824	-0.12829	-0.119534	0.0525242	0.644961	0.614209
80	CsGy4G003680, lipid-transfer protein DIR1 (DIR1)	Defense, PR Protein, PR-14					0.588378	0.744346	1.80347	4.98572				-0.108507	1.00563	-2.69583	-2.54685	-1.98665	-2.04238	-0.0637007	0.59395
81	CsGy7G013600, lipid-transfer protein DIR1 (DIR1)	Defense, PR Protein, PR-14	1.87232				1.34308	3.99431						-2.29129	-0.0404975	-5.56891	-2.93315	-1.96128	-2.29088	-7.1972	-5.33729
82	CsGy2G013260, endo-1,4-beta-xylanase B	Defense, PR Protein, PR-2	1.37002	1.29691										-0.926617	-0.309542	-2.0848	-1.56569	-1.44706	0.126605	1.38229	0.506144
83	CsGy7G006360, Endo-1,4-beta-xylanase C	Defense, PR Protein, PR-2											-0.242929	-0.493738	0.114086	0.618952	0.0771019	-0.412975	-0.828997	-1.75625	-1.56206
84	CsGy5G000730, Acidic endochitinase (CHIA)	Defense, PR Protein, PR-3/PR-4		-0.898965	-1.49154		-1.55244		-0.873882				-0.300004	7.05248	6.51692	5.37166	6.56607	9.49408	8.59191	-0.976678	-2.41701
85	CsGy5G000740, Acidic endochitinase (CHIA)	Defense, PR Protein, PR-3/PR-4					-6.87323		0.614965				-0.458598	6.85574	0	4.56846	10.9151	4.87037	8.88359	0.52544	-0.776907
86	CsGy2G010680, acidic endochitinase-like (CHIA)	Defense, PR Protein, PR-3/PR-4					-5.64479							0.492746	0	-5.33658	4.87029	0	1.4737	4.25515	3.96581
87	CsGy5G000700, acidic endochitinase-like (CHIA)	Defense, PR Protein, PR-3/PR-4		-1.03388	-1.83342			-0.33402						10.6736	6.08165	3.53854	3.34581	5.26379	4.14663	-0.359407	-1.50406
88	CsGy6G031980, Chitinase (Chi-B)	Defense, PR Protein, PR-3/PR-4							5.36062					-0.259068	0.959655	-2.78392	-1.80869	-1.6878	-1.46327	1.35192	-0.256156
89	CsGy5G012510, chitinase 10 (AT1G29690)	Defense, PR Protein, PR-3/PR-4						-0.458252						2.51359	1.6067	4.38495	4.2851	2.14051	2.89805	-0.268462	-1.23902
90	CsGy6G031920, endochitinase-like (Chi-B)	Defense, PR Protein, PR-3/PR-4	-2.44672	-2.21527	-2.99073		-0.748148		-1.56847				-0.428018	12.3984	5.72995	2.10668	2.75267	7.18589	5.82973	-2.36676	-3.03855
91	CsGy6G031930, endochitinase-like (Chi-B)	Defense, PR Protein, PR-3/PR-4		-1.89893	-4.01673			-1.16925					-1.35888	1.59644	3.256	3.54734	2.3506	4.06688	2.70679	-2.42409	-2.82919
92	CsGy6G031990, endochitinase-like (Chi-B)	Defense, PR Protein, PR-3/PR-4							1.00394					1.42283	1.81483	-0.0483404	-0.0542824	2.62121	2.31821	0.895846	0.821969
93	CsGy6G032000, endochitinase-like (Chi-B)	Defense, PR Protein, PR-3/PR-4							0.831792					1.39452	0.943115	0.312661	0.171853	2.98922	2.33557	1.06243	0.963711
94	CsGy2G003060, Wound-induced protein WIN2 (PR-4)	Defense, PR Protein, PR-4	-3.75275	-1.43108	-2.44443				-1.30207	-1.07587			-0.35221	6.42328	4.82742	5.55881	5.99441	8.73576	8.25099	-1.47564	-2.6132
95	CsGy5G014110, thaumatin superfamily protein (OSML)	Defense, PR Protein, PR-5					2.2045							-1.67002	0.684249	-4.10495	-5.06843	-3.52857	-7.16382	0.895504	4.91529
96	CsGy3G036960, thaumatin-like protein (OSM34)	Defense, PR Protein, PR-5	1.23543							2.01221				-0.562415	-0.0819948	-3.33347	-1.82515	-2.41819	-1.08908	1.04543	0.814375
97	CsGy4G018010, Thaumatin-like protein (OSM34)	Defense, PR Protein, PR-5							-0.748741	-0.742893		-0.923224		0.584796	1.34319	-1.61964	-1.64796	-0.346103	-1.52727	-2.61387	-0.737537
98	CsGy5G003020, Thaumatin-like protein (OSM34)	Defense, PR Protein, PR-5					-0.650392		-1.08227	-0.739331			-0.368718	6.98737	7.99981	6.35834	6.67969	9.63101	7.15683	-1.23979	-2.3538
99	CsGy3G000660, thaumatin-like protein 1 (PR5)	Defense, PR Protein, PR-5						1.26959		1.39187			0.542275	-0.420658	0.189227	-2.34444	-1.22146	-0.899383	-0.526441	0.489245	0.735134
100	CsGy6G031390, thaumatin-like protein 1 (PR5)	Defense, PR Protein, PR-5	1.15415	1.88763										0.0853433	0.381651	-3.13052	-2.28702	-0.945907	-0.276451	2.16848	1.91852
101	CsGy2G020640, thaumatin-like protein 1b (PR5)	Defense, PR Protein, PR-5							0.778929				0.479295	-0.261245	-0.50163	-3.73048	-2.85323	-1.31882	-0.983293	1.67855	1.8798
102	CsGy3G031470, thaumatin-like protein 1b (PR5)	Defense, PR Protein, PR-5		-3.0052	-4.40263		-1.6191		-3.26379				-0.377054	4.51824	0.743813	2.52349	3.63579	13.5841	13.2762	-3.85319	-3.8151
103	CsGy6G035690, 9-cis-epoxycarotenoid dioxygenase (NCED3)	Phytohormone, ABA biosynthesis						2.96051						-0.833978	-0.518868	-4.9816	-2.73024	-1.18587	-1.28823	3.38637	2.89332
104	CsGy4G007460, 9-cis-epoxycarotenoid dioxygenase (NCED3)	Phytohormone, ABA biosynthesis			-2.70504									-1.64117	-1.92179	-1.40796	-1.13501	-0.899484	-0.647455	2.96984	2.70971
105	CsGy2G014000, Zeaxanthin epoxidase, chloroplastic (ZEP)	Phytohormone, ABA biosynthesis		0.974424	1.25182									-0.814104	-0.931104	0.0292025	0.418818	1.1634	1.3687	-0.885526	-1.11921
106	CsGy4G006860, abscisic acid 8'-hydroxylase 1 (CYP707A3)	Phytohormone, ABA catabolism									-1.69965		1.05361	-1.05222	-1.12042	-1.77483	-1.57531	-4.62929	-2.88139	2.96868	3.06998
107	CsGy2G018960, Abscisic acid 8'-hydroxylase 3 (CYP707A4)	Phytohormone, ABA catabolism		1.65787										-1.22979	-1.18543	0.707657	1.42477	1.51077	0.556989	-0.654333	0.77072
108	CsGy1G022780, Cytochrome P450 (CYP707A2)	Phytohormone, ABA catabolism			2.89329			0.816788						0.273593	-0.719161	-0.993056	0.435139	1.43117	2.30191	-0.836371	-1.18535
109	CsGy3G028770, abscisic acid receptor (PYL4)	Phytohormone, ABA receptor, signaling			0.689019	-0.702765								0.388104	1.10158	0.557217	0.271546	0.748249	0.172387	-0.853537	-0.17951
110	CsGy5G008430, abscisic acid receptor (PYL4)	Phytohormone, ABA receptor, signaling											-0.774207	1.66255	1.96457	2.40673	2.41976	1.72304	1.94068	-1.47963	-1.19747
111	CsGy7G012290, Abscisic acid receptor (PYL8)	Phytohormone, ABA receptor, signaling		-0.610289	-0.544933								-0.266032	-0.0195451	0.0961217	-0.702425	-0.606896	0.661055	0.184235	-0.479479	-0.349801
112	CsGy3G001590, abscisic acid receptor (PYR1)	Phytohormone, ABA receptor, signaling						0.327462						-0.579136	-0.165711	-0.060425	0.176968	0.41763	0.339672	-0.490136	-0.384833
113	CsGy6G012290, Histone deacetylase 2a (HD2C)	Phytohormone, ABA responsive	-0.610485	0.559867										1.08284	0.314484	1.02956	1.24784	0.722818	1.15447	1.34304	0.369755
114	CsGy1G028840, ABSCISIC ACID-INSENSITIVE 5-like protein 3 (AREB3)	Phytohormone, ABA responsive, abiotic stresses	-0.896219	-0.68511	-1.05829					-0.511646				0.873057	1.35713	0.955637	0.788629	0.760147	-0.0638929	-0.522067	-0.239576
115	CsGy7G007120, ABSCISIC ACID-INSENSITIVE 5-like protein 4 isoform X1 (ABF3)	Phytohormone, ABA responsive, abiotic stresses				0.64704								-0.271406	-0.713222	-0.392169	-0.436913	0.111929	-0.51349	0.970834	1.26891
116	CsGy2G018910, ABSCISIC ACID-INSENSITIVE 5-like protein 5 (ABF2)	Phytohormone, ABA responsive, abiotic stresses				0.49778				-0.532321				-0.101289	-0.542747	-0.132334	-0.0205085	0.317945	-0.408673	1.28415	1.57276
117	CsGy3G007760, homeobox-leucine zipper protein ATHB-7 (ATHB-7)	Phytohormone, ABA responsive, abiotic stresses			-0.625584	1.34284						-0.5098		0.767901	-0.365296	1.09834	0.788014	0.97684	0.137549	-0.00330454	-0.0101615
118	CsGy4G002800, NAC domain-containing protein (NAC083, VNI2)	Phytohormone, ABA responsive, abiotic stresses	-0.860278		-0.366538	0.711897								0.192851	-0.66369	0.75853	1.02927	1.31408	0.488579	-0.67709	-0.516882
119	CsGy1G005880, ninja-family protein AFP3-like (AFP2, LNJ)	Phytohormone, ABA responsive, abiotic stresses	-0.81932			0.500989								0.304812	0.0048944	-1.24602	-1.41065	-1.51075	-2.18803	1.81631	2.32558
120	CsGy5G023860, ninja-family protein AFP3-like (AFP2, LNJ)	Phytohormone, ABA responsive, abiotic stresses				1.79991								0.480147	-1.51738	0.634774	1.13479	0.13108	-0.0782961	2.44035	1.77068
121	CsGy1G003820, transcription factor (MYB112)	Phytohormone, ABA responsive, abiotic stresses			-1.48164						0.879166		-0.419594	3.35461	3.03291	5.48287	5.53886	1.17119	0.124001	-1.12553	-1.7476
122	CsGy4G021960, LanC-like protein 2 (GCR2)	Phytohormone, ABA signaling		-2.38874	-2.88764	-0.794472	0.635539			-1.15172		-0.802221		-0.47974	1.00881	-0.597297	-0.998617	-0.69911	-1.67145	-3.2274	-2.05963
123	CsGy6G019690, NAC domain-containing protein (NAC002)	Phytohormone, ABA signaling negative regulator	-0.982892		-0.891494		-0.51405						-0.235642	0.842102	0.101525	2.5359	2.93786	1.06975	0.844294	0.92736	0.34082
124	CsGy4G016820, NAC domain-containing protein 2-like (NAC002)	Phytohormone, ABA signaling negative regulator			-0.918359	1.07126	-0.601353						-0.193545	-0.0576824	-1.60073	2.38686	2.91846	-0.100631	0.144676	1.63067	0.762693
125	CsGy7G004070, Protein phosphatase-2c (PP2C52)	Phytohormone, ABA signaling negative regulator				-0.509301								0.304334	0.626699	-0.103174	0.0943509	0.266631	-0.233563	-0.325247	-0.116404
126	CsGy1G022870, Protein-serine/threonine phosphatase (HAI1)	Phytohormone, ABA signaling negative regulator				0.886678								-0.802551	-1.80694	-1.35225	-0.94491	-1.83272	-2.85069	3.33417	3.68895
127	CsGy6G004000, transcription factor DIVARICATA	Phytohormone, ABA signaling negative regulator			-1.35375		-0.874216							1.95641	-0.578987	1.18625	2.02681	0.567515	0.0439861	-0.581213	-0.801512
128	CsGy3G020770, protein C2-DOMAIN ABA-RELATED 4-like (CAR4)	Phytohormone, ABA signaling, ROS									0.638695			0.924502	0.540148	1.16811	1.19436	1.1587	0.408173	0.862225	0.639145
129	CsGy2G027000, ABC transporter G family member 40 (ABCG40)	Phytohormone, ABA transporter; stress responsive										1.26646	0.420759	1.01568	1.23184	2.85747	2.98972	2.90066	3.97787	0.591454	-1.42918
130	CsGy3G023640, pleiotropic drug resistance protein 1-like (ABCG40)	Phytohormone, ABA transporter; stress responsive			1.37053				1.41127	2.9113			-0.551542	-0.829498	-0.250096	-0.765326	-1.2774	-1.82236	-1.37758	-0.0401296	-0.0759322
131	CsGy6G028790, Homeobox-leucine zipper protein (ABIG1)	Phytohormone, ABA, BR, senescence, drought								-0.75027	0.681883	-0.522094		1.05853	0.897405	1.3363	1.16534	1.75505	0.540827	-0.0457187	0.2452
132	CsGy5G019300, Vacuolar sorting protein BRO1 (ALIX)	Phytohormone, ABA-mediated inhibition						-0.305186						0.106838	-0.0906552	1.06505	0.754327	-0.0797781	0.182553	0.239017	0.204215
133	CsGy1G004250, Auxin efflux carrier component (PIN1)	Phytohormone, Auxin efflux							1.48447					-0.286919	0.162555	-0.628807	-0.473386	-1.17388	-1.77373	0.769955	1.79242
134	CsGy5G019280, Auxin efflux carrier component (PIN3)	Phytohormone, Auxin efflux			1.45503		0.682593			1.84907				-0.192999	0.462676	-2.27147	-2.55925	-1.34607	-1.9035	-0.101293	1.03415
135	CsGy4G025580, Auxin efflux carrier family protein (PILS1)	Phytohormone, Auxin homoeostasis			-1.6342							1.06736		-1.47728	-1.63105	3.38973	2.48376	3.20908	4.25663	-0.0916648	-1.55472
136	CsGy3G000140, Auxin efflux carrier family protein (PILS7)	Phytohormone, Auxin homoeostasis	-1.02708											-0.0207541	0.0526622	0.209541	0.296562	1.52944	1.0564	-1.8375	-1.46738
137	CsGy7G000470, auxin-responsive protein (SAUR51)	Phytohormone, Auxin induced						2.32633		7.23181		2.38123		-0.776605	0.180442	-4.17977	-2.3988	-3.38069	-0.314379	2.25456	1.04017
138	CsGy5G024990, Auxin-responsive protein (IAA32)	Phytohormone, Auxin inducible					1.88122							-1.23461	1.64661	-1.23899	-2.51842	-1.47186	-4.66161	1.1188	4.29527
139	CsGy3G040800, Auxin response factor (IAA24)	Phytohormone, Auxin responsive factor					-0.781752							0.24746	-0.605107	-2.27298	-1.46704	-1.22189	-1.64604	2.10435	2.17458
140	CsGy3G040830, Auxin-responsive family protein (SAUR52)	Phytohormone, Auxin responsive factor					1.77988							0.00711955	2.45808	-6.12913	-6.80381	-1.08147	0.262217	0.211828	0.826193
141	CsGy7G014380, Auxin-responsive protein (IAA16)	Phytohormone, Auxin responsive factor				-0.844064	0.808196	0.901629						-0.886596	0.673906	-1.89294	-1.80868	-1.06026	-1.60855	-1.14928	-0.451004
142	CsGy7G014390, Auxin-responsive protein (IAA16)	Phytohormone, Auxin responsive factor					0.659201			1.54168				-0.50374	0.190717	-1.35324	-1.72918	-0.66366	-1.03396	-0.853231	-0.647306
143	CsGy2G003100, Auxin-responsive protein (IAA16)	Phytohormone, Auxin responsive factor					1.06067	1.53608						-1.90805	-0.397358	-2.29776	-1.83316	-0.868516	-0.750541	-0.96823	-0.757564
144	CsGy1G019360, Auxin-responsive protein (IAA16)	Phytohormone, Auxin responsive factor					1.3025			2.68275				-0.789732	0.0939194	-2.22768	-2.41051	-0.540441	-1.68926	-2.46934	-0.706964
145	CsGy1G032200, Auxin-responsive protein (IAA16)	Phytohormone, Auxin responsive factor						0.878135		1.49732				-1.04894	-0.394948	-2.00046	-1.26465	-1.91224	-1.59581	2.76196	2.66293
146	CsGy2G003090, Auxin-responsive protein (IAA16)	Phytohormone, Auxin responsive factor			-0.690451									-0.0963298	0.0933628	0.152228	0.103561	0.308755	-0.235532	0.224824	0.477918
147	CsGy2G011280, Auxin-responsive protein (IAA16)	Phytohormone, Auxin responsive factor		1.57307	1.3235					1.13421				-0.365126	-0.0749455	-0.987311	-0.785874	0.607591	0.780852	0.0416813	-0.211867
148	CsGy7G019380, Auxin-responsive protein (IAA19)	Phytohormone, Auxin responsive factor					0.895534	-0.416642						-0.761073	0.791335	1.97014	0.65	-0.778343	-0.939138	1.04015	0.115129
149	CsGy3G023300, Auxin-responsive protein (IAA19)	Phytohormone, Auxin responsive factor					1.72319							-2.38958	0.439724	2.13267	0.462324	0.0358332	-0.0763486	0.394605	-0.0429911
150	CsGy3G022730, Auxin-responsive protein (IAA26)	Phytohormone, Auxin responsive factor					0.513792		-0.661228					0.973468	1.64843	-0.0806266	-0.704589	-0.570364	-0.982019	-0.661396	-0.337244
151	CsGy3G012700, Auxin-responsive protein (IAA4)	Phytohormone, Auxin responsive factor		3.36564	2.14327					3.8875				-1.49498	-1.47046	-2.03463	-1.77501	0.22023	1.54177	0.844731	0.689671
152	CsGy2G012950, auxin-responsive protein (SAUR14)	Phytohormone, Auxin responsive factor						5.84448						-1.79618	-0.573766	-8.02976	-2.6809	-1.50997	-2.23694	-3.54757	-1.88686
153	CsGy6G007640, auxin-responsive protein (SAUR36)	Phytohormone, Auxin responsive factor			-0.678319							-0.609708		0.124837	0.136308	1.48778	1.11363	2.97709	1.78078	-0.452206	-0.00614616
154	CsGy3G026480, auxin-responsive protein (SAUR77)	Phytohormone, Auxin responsive factor					2.13861							-2.71889	-0.506288	-2.04905	-2.66191	-2.72218	-3.04866	-0.651356	0.656331
155	CsGy2G010810, repressor of auxin induced genes (IAA7)	Phytohormone, Auxin responsive factor						0.621151		2.34901				-0.208589	0.19514	-2.02094	-1.71605	-0.760721	-0.57408	-1.07269	-1.01509
156	CsGy3G041410, Auxin-responsive protein (IAA29)	Phytohormone, Auxin signaling					0.828626			1.28116				-0.818207	0.528197	-3.00604	-3.2169	-1.90712	-3.25317	0.815507	2.68262
157	CsGy7G013180, NAC domain-containing protein (NAC021, NAC022)	Phytohormone, Auxin signaling						-0.479538						2.51182	2.30661	6.07079	6.57915	6.28456	5.0509	-2.16494	-3.23425
158	CsGy5G023920, protein BIG GRAIN 1-like E (BIG1E)	Phytohormone, Auxin transport											-1.03741	-0.596018	1.354	0.998599	0.589869	1.19866	1.24307	-2.38908	-2.92716
159	CsGy6G001660, auxin transporter-like protein 1 (AUX1)	Phytohormone, Auxin transporter					0.891681							-0.161543	1.65276	-3.25795	-3.2565	-2.99616	-3.65965	0.593897	1.86001
160	CsGy7G000710, auxin transporter-like protein 2 (LAX2)	Phytohormone, Auxin transporter						6.02591						-1.0393	-0.119741	-8.68736	-3.15316	-4.03148	-3.6916	3.42562	4.24046
161	CsGy2G022220, Flavin-containing monooxygenase (YUC6)	Phytohormone, Auxin, biosynthesis						2.76102						-0.548439	-0.283197	-2.06585	0.110204	1.24397	1.11301	-0.192706	-0.583765
162	CsGy3G007730, Auxin-responsive family protein (SAUR32)	Phytohormone, Auxin, regulated			1.23768		-0.674257							-0.873876	-1.9028	-0.896546	0.0104847	1.37084	1.36619	1.36494	1.32827
163	CsGy6G028030, indole-3-acetic acid-amido synthetase GH3.1 (GH3.1)	Phytohormone, Auxin/IAA biosynthesis											-0.437168	-0.420732	0.881929	8.36834	6.38868	0.853972	0.124025	0.478478	-0.233916
164	CsGy3G017950, indole-3-acetic acid-amido synthetase GH3.1 (GH3.1)	Phytohormone, Auxin/IAA biosynthesis			-2.26504									0.354852	-0.112617	1.94895	1.73119	-0.745858	-1.09682	-0.625717	-0.0445026
165	CsGy6G010290, indole-3-acetic acid-amido synthetase GH3.6-like (GH3.6)	Phytohormone, Auxin/IAA biosynthesis		-1.77836	-2.85294									0	-4.70165	12.9868	12.2054	8.52957	10.23	-2.21293	-3.29331
166	CsGy6G013010, 1-aminocyclopropane-1-carboxylate oxidase (ACO4)	Phytohormone, ET, biosynthesis											-0.236341	0.665162	0.606516	1.51113	1.17614	0.981701	0.767273	0.587913	0.242168
167	CsGy6G021870, 1-aminocyclopropane-1-carboxylate oxidase 1 (ACO4)	Phytohormone, ET, biosynthesis		1.08687		-1.10945			0.629839			0.911396	-0.251336	-0.212918	1.81194	1.06646	0.120812	0.839836	1.44843	-0.251918	-1.62501
168	CsGy6G000870, 1-aminocyclopropane-1-carboxylate synthase (ACS1)	Phytohormone, ET, biosynthesis			-2.69574									6.88746	4.52766	6.10462	7.96708	9.16849	4.73859	-1.11332	-2.55351
169	CsGy6G028690, 1-aminocyclopropane-1-carboxylate synthase (ACS9)	Phytohormone, ET, biosynthesis					2.45631	6.76039						-1.26454	2.25692	-6.85691	-2.5641	-1.65158	-2.50655	-2.48546	-1.11746
170	CsGy6G028730, 1-aminocyclopropane-1-carboxylate synthase (ACS9)	Phytohormone, ET, biosynthesis					3.16845							1.84015	7.29563	-4.02957	-7.54179	-3.06687	-3.41393	-2.31671	-2.36137
171	CsGy4G006090, ethylene-responsive factor CRF2-like (CRF2, TMO3)	Phytohormone, ET, ERF, CK responses						5.72899						-1.7618	-1.57782	-6.25443	-0.896932	-5.98796	-3.50711	4.07334	3.93185
172	CsGy5G002100, ethylene-responsive factor CRF2-like (CRF2, TMO3)	Phytohormone, ET, ERF, CK responses		-1.81096								-1.0309		-0.940473	-1.70409	-1.99514	-1.84007	-2.09085	-2.82002	0.0288706	0.823996
173	CsGy6G003240, ethylene-responsive factor ERF118 (CRF10)	Phytohormone, ET, ERF, CK responses											-0.346475	0.320993	-0.170457	0.593215	0.517601	0.702357	1.44779	1.00956	0.582541
174	CsGy5G004910, ethylene-responsive transcription factor (ERF105)	Phytohormone, ET, ERF, cold stress, plant architecture	-1.5987											1.6854	1.62596	0.307401	0.545456	0.216482	0.226965	0.359934	-0.231124
175	CsGy3G034320, dehydration-responsive element-binding protein(DREB2A/B)	Phytohormone, ET, ERF, drought responses			-5.79173									0.668985	1.64924	-2.1653	-0.924383	-0.536227	-3.92824	1.49518	5.02806
176	CsGy3G043610, AP2 domain class transcription factor (ERF041, TINY2)	Phytohormone, ET, ERF, drought responses			2.30671			1.18447						-0.342416	-0.378427	-3.40994	-2.15813	-0.544623	-0.0500031	3.12173	3.25805
177	CsGy2G022020, dehydration-responsive element-binding protein (ERF041)	Phytohormone, ET, ERF, drought responses					0.542896							-1.01324	-0.523922	-2.10401	-1.93828	-2.06365	-0.146736	3.59772	2.58848
178	CsGy6G001960, Dehydration-responsive element-binding protein (ERF48)	Phytohormone, ET, ERF, drought responses				1.05265								-0.104345	-1.5238	0.774342	1.25247	1.45421	1.88782	-0.124271	-0.503357
179	CsGy1G028150, ethylene-responsive transcription factor (ERF17)	Phytohormone, ET, ERF, drought, Chl degradation	-2.74772											-0.928744	0.53171	2.0465	1.5616	-1.46047	-2.08623	-0.319828	0.185881
180	CsGy4G022650, Ethylene-responsive factor-like (RAP2.1)	Phytohormone, ET, ERF, drought, transcription activator		-1.28462	-1.55764				-1.1021	-0.964631				1.15781	0.303565	3.5573	2.78838	0.833891	-0.0536566	-1.10474	-0.468497
181	CsGy6G015970, Ethylene-responsive transcription factor (TOE1)	Phytohormone, ET, ERF, flowering and immunity						0.735242						-0.441747	-0.422055	-2.52179	-1.73039	-1.09935	-1.01752	1.42727	1.86694
182	CsGy3G030650, floral homeotic protein (TOE1)	Phytohormone, ET, ERF, flowering and immunity		1.62926			-0.639395							-1.31293	-1.71754	-1.35099	-0.206087	-1.10213	-0.660144	0.69447	0.171895
183	CsGy3G021650, ethylene-responsive transcription factor (ERF1B)	Phytohormone, ET, ERF, integrates ET/JA, stress response			-1.69531								-0.756668	2.88859	3.00973	-0.0602663	0.248881	3.92762	2.81024	-2.11983	-2.29462
184	CsGy3G012140, Ethylene-responsive transcription factor (ERF1B)	Phytohormone, ET, ERF, integrates ET/JA, stress response			-0.652699									1.66608	2.42249	1.79258	1.58884	2.10999	1.77371	-0.190015	-0.908131
185	CsGy2G010460, ethylene-responsive transcription factor (ERF1B)	Phytohormone, ET, ERF, integrates ET/JA, stress response			-1.07506									1.58686	0.981131	3.69472	3.4814	3.59012	3.02993	0.707433	-0.520738
186	CsGy3G016670, Dehydration-responsive element-binding protein 1A (CBF3)	Phytohormone, ET, ERF, low temperature/ABA responses								-1.48214	-1.3438			1.10248	2.30166	0.883773	1.56529	-2.87804	-2.4614	-2.10641	-1.65198
187	CsGy1G012360, ethylene-responsive transcription factor (ERF4)	Phytohormone, ET, ERF, negative regulator of JA defense											0.88422	1.05003	-2.50873	2.34671	3.92855	-1.26186	-0.84537	2.05773	0.85633
188	CsGy4G021630, ethylene-responsive transcription factor (ERF4)	Phytohormone, ET, ERF, negative regulator of JA defense	-2.36264	-0.742441					1.08763					1.66608	0.511427	1.49258	0.84679	-0.679346	0.327871	-0.39587	-1.13481
189	CsGy7G004440, Ethylene-responsive transcription factor (ERF4)	Phytohormone, ET, ERF, negative regulator of JA defense	-1.54516						0.831838					-0.00527438	-0.247984	1.20339	1.3255	0.299905	1.06441	0.144076	-0.461774
190	CsGy6G034340, ethylene-responsive transcription factor (ERF4)	Phytohormone, ET, ERF, negative regulator of JA defense	-1.3578	-0.463973										0.964963	0.577049	0.66462	0.601646	0.259605	-0.122652	-0.961564	-0.772509
191	CsGy5G013930, AP2/ERF and B3 domain-containing (RAV-1)	Phytohormone, ET, ERF, negative regulator, growth											0.341561	0.979845	1.19452	1.73424	1.65076	-0.756773	-0.693055	0.724398	0.25574
192	CsGy7G014120, ethylene-responsive transcription factor (ERF2)	Phytohormone, ET, ERF, positive regulator of JA defense			-2.02664									0	0	6.65687	6.84516	6.8422	5.71455	-1.23016	-0.311755
193	CsGy6G034590, Ethylene-responsive transcription factor (ERF2)	Phytohormone, ET, ERF, positive regulator of JA defense			-0.912931								-0.547628	0.911437	0.485623	3.5308	4.01142	3.67535	3.37197	-1.24071	-1.63785
194	CsGy6G003340, ethylene-responsive transcription factor (ERF014)	Phytohormone, ET, ERF, responses to pathogens					3.62981							-1.64801	0.663389	-3.08414	-7.04999	-7.32944	-3.57213	3.2125	-1.86867
195	CsGy3G002340, Ethylene responsive transcription factor (ERF1a)	Phytohormone, ET, ERF, stress responses									0.623626			2.29733	2.42249	2.79641	2.85844	1.73354	1.0278	-0.184886	-0.675428
196	CsGy6G004720, ethylene-responsive transcription factor (ERF110)	Phytohormone, ET, ERF, stress responses			-2.88463									6.32947	3.55495	4.7783	7.01	8.82293	7.02625	-0.504482	-1.53763
197	CsGy2G015250, ethylene-responsive transcription factor (ERF111)	Phytohormone, ET, ERF, stress responses			-1.27743			-0.663258						0.946627	-1.63772	4.90767	6.8309	3.05727	4.9381	-1.52641	-2.85397
198	CsGy6G007350, ethylene-responsive transcription factor (ERF113)	Phytohormone, ET, ERF, stress responses	-1.59781		-1.60873									0.644444	0.628435	3.08543	2.98689	1.0861	0.503099	-0.721168	-0.461546
199	CsGy5G004570, ethylene-responsive transcription factor (ERF1a)	Phytohormone, ET, ERF, stress responses			-0.811369		1.12578				-0.824901			0.402964	1.77707	2.76395	1.76802	-0.779265	0.434842	-0.280915	-1.47102
200	CsGy6G029860, ethylene-responsive transcription factor (ERF59)	Phytohormone, ET, ERF, stress responses		-0.712809					-0.867805	-0.825045				0.0100548	0.795623	1.16052	0.661722	0.317529	-0.0353235	-1.02677	-0.661891
201	CsGy3G002350, ethylene-responsive transcription factor (ERF6)	Phytohormone, ET, ERF, stress responses	-3.08804							-1.1149				2.72897	2.81882	1.1778	1.13794	0.0213968	0.112789	-0.374579	-1.60101
202	CsGy7G018470, ethylene-responsive transcription factor (ESE3)	Phytohormone, ET, ERF, stress responses			4.67268		1.07075		2.52058					0.236881	1.31067	-3.10266	-4.37063	-0.500478	-2.48366	-1.77992	0.640972
203	CsGy1G012330, ethylene-responsive transcription factor 12 (ERF12)	Phytohormone, ET, ERF, stress responses							0.683255	1.29696				1.77943	1.05106	-0.877444	-1.21339	2.53912	1.28697	2.27853	2.44721
204	CsGy6G026330, ethylene-responsive transcription factor ABR1 (ABR1)	Phytohormone, ET, ERF, stress responses							1.49253					1.07829	0.113062	3.86975	3.17469	-3.6648	-3.18214	2.8391	0.742305
205	CsGy4G001700, ethylene-responsive transcription factor ERF003 (ESE3)	Phytohormone, ET, ERF, stress responses					-2.93015							3.55383	0.172133	-0.7437	2.59015	2.62577	0.93626	0.277706	2.54942
206	CsGy2G023540, ethylene-responsive transcription factor ERF003 (ESE3)	Phytohormone, ET, ERF, stress responses								1.79413				2.36607	2.22063	2.07245	1.75606	0.212981	1.71391	1.62286	0.901899
207	CsGy4G004060, ethylene-responsive factor (ERF106)	Phytohormone, ET, ERF, wax biosynthesis										-0.514401	-0.698682	1.83268	2.06493	-1.99788	-1.71982	0.155564	-0.804663	-0.16369	0.428486
208	CsGy3G041470, ethylene-responsive transcription factor (SHN1)	Phytohormone, ET, ERF, wax biosynthesis	1.63434											-1.59079	-0.657516	-2.29671	-1.50165	-1.21613	-0.413212	1.57618	0.819179
209	CsGy7G016280, ethylene receptor (ERS1)	Phytohormone, ET, responses, regulation						0.325772	0.622949					-0.505821	-0.218762	-0.595506	-0.767224	-0.0148342	-0.126783	-0.919434	-0.718818
210	CsGy3G028980, Acyl-CoA oxidase/dehydrogenase (ACX)	Phytohormone, JA biosynthesis	-0.693615		-0.862238									0.426671	0.426198	0.759182	0.577061	0.206746	-0.192441	-0.418407	-0.152091
211	CsGy2G019490, allene oxide synthase 1, chloroplastic (AOS)	Phytohormone, JA biosynthesis						-0.411059						0.619978	0.371832	1.8521	1.53427	-1.40764	-1.21636	1.61707	1.69835
212	CsGy7G020750, Lipoxygenase (LOX3)	Phytohormone, JA biosynthesis		0.786935									0.296463	0.299124	-0.290544	0.701873	0.794098	-1.72627	-1.00148	0.742455	-0.0987813
213	CsGy4G013020, lipoxygenase 7, chloroplastic-like (LOX2)	Phytohormone, JA biosynthesis	-5.00676											7.60865	10.2927	2.05937	2.26728	3.3816	3.43273	1.55043	1.01232
214	CsGy2G009250, 3-ketoacyl-CoA thiolase (KAT)	Phytohormone, JA biosynthesis, senescence, ABA signaling	-0.630952		-0.752832					-0.617761		-0.461709		0.273067	0.178819	1.1289	1.18078	0.403429	-0.105358	-1.37843	-0.918659
215	CsGy3G011190, 3-ketoacyl-CoA thiolase (KAT)	Phytohormone, JA biosynthesis, senescence, ABA signaling		-1.06896	-1.5266									-0.581968	-0.0826781	0.00912091	0.0404535	0.415942	-0.395859	-1.05384	-0.375701
216	CsGy3G025410, 3-ketoacyl-CoA thiolase 2 (KAT)	Phytohormone, JA biosynthesis, senescence, ABA signaling										0.658902		0.54437	-0.0459491	3.11084	3.46688	1.22673	1.78707	0.687023	-0.406856
217	CsGy7G016480, Lipase (PLPA2)	Phytohormone, JA biosynthesis, signaling	-0.952886		-1.46855									0.226963	-0.211697	3.06016	2.62913	-1.40755	-1.70121	-2.50578	-2.64133
218	CsGy2G016180, defensin-like protein 1 (PDF2.5, LCR74)	Phytohormone, JA defense, PR protein				0.760878								-0.186319	-0.96198	-2.80091	-1.85256	0.360433	0.3853	0.668343	0.36106
219	CsGy3G039510, Defensin-like protein 19 (PDF1.4)	Phytohormone, JA defense, PR protein						-0.600208			1.36471		-0.567675	5.93955	5.33111	4.68532	5.49019	3.36035	1.1543	-2.97032	-2.79498
220	CsGy7G009070, Cytochrome P450 (CYP94B1)	Phytohormone, JA metabolism				0.733929								0.450138	-0.719777	1.54311	1.73313	1.27321	1.8877	1.42273	0.711962
221	CsGy1G000610, cytochrome P450 94B3 (CYP94B1)	Phytohormone, JA metabolism										6.31394		-0.515614	0.324382	0.866208	2.81126	-8.07703	-1.34227	6.50107	-1.1501
222	CsGy3G029080, senescence-related gene 1 (JOX)	Phytohormone, JA metabolism							-3.50706					-3.17951	1.38797	8.3222	1.79623	4.56694	-2.19198	4.55083	5.99231
223	CsGy5G008020, senescence-related gene 1 (JOX2)	Phytohormone, JA metabolism		-0.553147	-1.51104		0.719001	-0.472107						-0.482428	0.315564	2.76296	1.56343	0.0168787	-0.595622	-0.0482407	-0.0566302
224	CsGy3G006090, NAC domain protein (NAC002, NAC056)	Phytohormone, JA response, regulation				2.09556								-0.143847	-2.18638	-2.41435	-1.20624	0.128875	-0.89654	1.99171	2.76243
225	CsGy3G006100, NAC domain-containing protein (NAC019, NAC055)	Phytohormone, JA response, regulation		-0.620604	-0.851587	1.29706					0.778768	-0.766379	0.236277	0.265227	-0.955822	0.856104	0.61981	0.291854	-1.26462	0.814188	1.18419
226	CsGy3G039550, NAC domain-containing protein (NAC019, NAC055)	Phytohormone, JA response, regulation	-1.10445	-0.855492	-1.07395		-1.0001		-0.853083	-0.807831		-0.721418		0.532323	0.486862	1.95116	2.89774	1.83876	0.41389	-1.72417	-1.38277
227	CsGy3G044130, transcription factor MYC2-like (MYC2)	Phytohormone, JA signaling		-0.426107								-0.543316		0.336865	0.21412	-0.581431	-0.608822	0.0364469	-0.880289	-0.380917	0.263824
228	CsGy3G000770, transcription factor MYC3-like (MYC4)	Phytohormone, JA signaling									6.40264			0	4.20305	0	-0.658131	5.6437	-4.81745	-0.403827	-1.32569
229	CsGy1G007170, protein TIFY 6B-like isoform X1 (JAZ3, TIFY6B)	Phytohormone, JA signaling, repressor		0.500212	0.440068						-0.527629			0.200419	-0.0639828	0.17811	-0.0831253	-1.47452	-0.581699	0.253275	-0.190652
230	CsGy1G025240, calmodulin-binding protein (CBP60G)	Phytohormone, SA biosynthesis			-1.05029								-1.32169	5.41771	5.28263	1.85499	2.38867	7.07996	5.21297	-1.44012	-3.32806
231	CsGy5G028630, Chorismate mutase (CM1)	Phytohormone, SA biosynthesis					-0.677302					0.819872		0.89983	0.329089	4.21423	4.62895	4.19543	4.04018	2.20326	1.2938
232	CsGy1G017380, Flavin-containing monooxygenase (FMO1)	Phytohormone, SA biosynthesis										-0.794235		-0.507308	-0.851928	-4.25017	-3.87793	-0.579503	-1.56153	1.67708	2.80282
233	CsGy6G018370, Flavin-containing monooxygenase (FMO1)	Phytohormone, SA biosynthesis										0.827075	-0.41093	0	0.574098	15.0552	10.1877	11.4862	12.2099	-3.23512	-4.8863
234	CsGy1G028220, Flavin-containing monooxygenase (FMO1)	Phytohormone, SA biosynthesis			-1.26153							1.57709		5.23549	3.22429	8.61512	10.0567	10.0658	11.5371	0.935766	-1.86417
235	CsGy6G010300, Flavin-containing monooxygenase (FMO1)	Phytohormone, SA biosynthesis			0.688929									0.0514772	-0.402367	-1.7533	-1.36532	-1.5305	-1.2432	1.61253	1.57193
236	CsGy6G001010, Glycosyltransferase (SAGT, UGT1)	Phytohormone, SA biosynthesis										0.65982		4.46549	3.76216	1.90594	3.12	10.166	8.39165	-0.0498008	-1.4976
237	CsGy3G025850, Glycosyltransferase (UGT74F2 )	Phytohormone, SA biosynthesis		-1.13801	-1.89486							-0.551624		0.854924	0.623398	0.124368	0.0789713	0.618202	-0.135202	-0.0323278	0.382782
238	CsGy4G019080, lipase-like PAD4 (PAD4)	Phytohormone, SA biosynthesis	-1.08922				-1.15288	-0.35962					-0.325948	2.63192	1.24232	2.81859	3.60269	2.1172	2.51469	1.30724	0.112055
239	CsGy6G001650, nematode resistance protein (HSPRO2)	Phytohormone, SA positive regulator	-0.896153	-0.944597										0.280214	0.311924	1.80417	1.60886	-1.18718	-1.61054	-0.198591	-0.642905
240	CsGy3G028800, lectin-domain containing receptor kinase (LecRK-IV.1)	Phytohormone, SA responsive					-0.503602							2.36501	1.69664	2.41845	2.74756	3.06032	3.43622	-0.446689	-0.92159
241	CsGy1G024850, Glucan endo-1,3-beta-glucosidase (PR2)	Phytohormone, SA responsive, defense						-0.327606						1.21685	0.660891	4.05269	4.23692	1.17627	1.63245	2.75969	2.36501
242	CsGy1G031450, Glucan endo-1,3-beta-glucosidase B (PR2)	Phytohormone, SA signaling defense			-1.00848		-0.800542	-0.40725	-0.844344			0.679526		5.15346	4.30103	5.58325	5.96602	10.7112	9.31284	4.07731	3.22727
243	CsGy1G029900, glucan endo-1,3-beta-glucosidase-like (BG1) (BG1, GNS1)	Phytohormone, SA signaling defense					-0.65879							1.58888	0.688541	1.10863	1.60308	2.39097	2.20773	0.509915	-0.0557627
244	CsGy5G027640, WAT1-related protein (WAT1)	Phytohormone, SA signaling defense	-1.00979						-1.01088	-0.888773			-0.306975	0.513246	0.91523	0.366639	0.0944938	0.650179	-0.384177	-0.555722	-0.189844
245	CsGy2G023670, WRKY transcription factor 40 (WRKY40)	Phytohormone, SA signaling defense					-0.919285					0.469127		2.69217	1.743	3.26734	3.97438	3.06095	3.73318	1.41772	0.278043
246	CsGy3G028150, WRKY transcription factor 40 (WRKY40)	Phytohormone, SA signaling defense					-0.758394							3.03853	1.80468	1.83045	2.27319	-2.25405	-2.01401	1.92229	0.840275
247	CsGy6G012550, transcription factor TGA6-like isoform X1 (TGA9)	Phytohormone, SA signaling, innate immunity			-1.1113						1.85929			4.03238	1.96771	1.81018	1.83059	2.69286	0.684115	0.162952	-0.30083
248	CsGy6G002290, protein ENHANCED DISEASE RESISTANCE 4 (EDS4)	Phytohormone, SA signaling, positive						-0.333099						0.599086	0.639133	2.50244	1.94956	0.387998	0.504427	-0.364893	-0.379942
249	CsGy2G004660, Calmodulin-binding protein (CBP60B)	Phytohormone, SA signaling, SAR, dual roles in immunity					-0.652488					0.465997		2.0046	1.28237	4.02658	4.4903	1.97714	2.20487	0.288299	-0.604089
250	CsGy1G025260, calmodulin-binding protein (CBP60B)	Phytohormone, SA signaling, SAR, dual roles in immunity							1.13963				0.40541	9.61079	5.14346	3.79281	3.65333	2.68129	2.7987	0.453202	-0.92831
251	CsGy1G006630, protein SAR DEFICIENT 1 (CBP60B) (CBP60B)	Phytohormone, SA signaling, SAR, dual roles in immunity					-0.599679							1.04049	0.160557	2.98742	3.36158	1.91237	2.48522	-0.0933604	-0.862011
252	CsGy1G025710, Dormancy/auxin associated family protein (DRM1)	Phytohormone, SA, SAR negtative regulator	-1.82264				0.728441	0.719166	-0.532449		0.652443	-0.521086		2.23528	2.74076	-1.6065	-1.62312	0.579396	-0.600181	-2.81552	-1.74578
253	CsGy4G008220, Fe2OG dioxygenase domain-containing protein (DMR6)	Phytohormone, SA, SAR negtative regulator			0.623738		-0.559727							2.70295	1.94222	0.87593	1.41255	3.4821	3.50382	1.30257	0.923331
254	CsGy4G009230, protein DMR6-LIKE OXYGENASE 2-like (DMR6-L)	Phytohormone, SA, SAR negtative regulator				1.09225						-1.16778	-0.514528	0.549089	-0.794299	-1.01478	-0.785168	0.535818	-0.432153	1.57988	2.60853
255	CsGy4G022770, transcription factor (MYB44)	Phytohormone, SA/JA (SA activator; JA repressor)			1.1418		0.528843							-0.227039	-0.100535	-1.36154	-1.64328	-1.69478	-1.05537	0.268717	0.48035
256	CsGy3G028390, WRKY transcription factor (WRKY70)	Phytohormone, SA/JA (SA activator; JA repressor)			0.466293		-0.689502							4.97474	4.28072	1.64341	2.09459	4.19879	3.75115	0.321845	-0.233562
257	CsGy2G015160, WRKY transcription factor 51 (WRKY51/WRKY50)	Phytohormone, SA/JA (SA activator; JA repressor)	-1.64782											5.28834	4.88271	1.92305	2.2293	1.4207	1.36311	-0.507397	-1.37452
258	CsGy6G026490, WRKY transcription factor 51 (WRKY51/WRKY50)	Phytohormone, SA/JA (SA activator; JA repressor)		0.569946	0.356977							0.772256		10.0994	9.50436	2.17376	3.22327	6.66423	6.67867	1.33497	0.0300981
259	CsGy7G012410, WRKY transcription factor 53 (WRKY53)	Phytohormone, SA/JA (SA activator; JA repressor)					-0.656357							4.84476	9.56201	3.4063	3.78024	4.51844	4.84219	0.37589	-0.397625
260	CsGy6G030680, S-adenosyl-L-methionine:SA calboxyl methyltransferase (JMT)	Phytohormone, SA/JA biosynthesis					0.93898							-0.0880222	1.254	-1.81524	-1.93092	-0.933252	-1.54913	1.14557	1.37192
261	CsGy6G030720, S-adenosyl-L-methionine-dependent methyltransferase (JMT)	Phytohormone, SA/JA biosynthesis			-1.51878						1.69677		-0.335909	2.48003	1.84453	3.52736	2.49935	2.01703	0.0816301	-0.113259	-0.369282
262	CsGy1G025270, calmodulin-binding protein (CBP60C)	Phytohormone, SA/JA biosynthesis, regulation					-1.01407							6.63705	2.89217	4.94262	5.74829	3.6904	3.66841	0.321162	-1.12247
263	CsGy7G007450, methyl esterase 1 (MES3)	Phytohormone, SA/JA conversion, SAR											-4.23262	2.25262	0	1.03577	6.45354	1.80022	0.22028	-4.43296	-3.97376
264	CsGy7G007490, methylesterase 2-like (MES3)	Phytohormone, SA/JA conversion, SAR	3.56568				1.40088	6.06428						0.770879	2.27229	-8.10121	-3.45163	-3.45326	-0.397399	-5.723	-9.85405
265	CsGy6G027260, Salicylic acid-binding protein 2-like (MES1)	Phytohormone, SA/JA conversion, SAR											-0.525029	0.618291	0.141365	0.908664	0.760209	0.310699	0.995539	0.352487	-0.748416
266	CsGy5G008920, WRKY transcription factor 34 (WRKY54)	Phytohormone, SA/JA defense, SAR									0.769639			5.16988	3.83272	2.54986	3.27156	4.55361	4.04796	1.17629	0.52401
*log2(FoldChang) values highlighted in red or blue color, italic and bold fonts indicates significant DEGs in NIL-R vs NIL-S at particular time point
** Genes with boldface type are coross-listed with Table S4.
